# Supplementary material for: Catecholaminergic challenge uncovers distinct Pavlovian and instrumental mechanisms of motivated (in)action
Source: eLife. 2017 May 15;6:e22169. doi: 10.7554/eLife.22169 (PMC5432212; doi:10.7554/eLife.22169)
Supplement: Figure 2—source data 1. — This matlab datafile contains choice data (subject x drug (MPH/Placebo) x trial) for the Go-to-Win, Go-to-Avoid, NoGo-to-Win, and NoGo-to-Avoid cues. Go (NoGo) responses are coded as 1 (0) and choices are collapsed over the two cues of each category. Additionally, accuracy is provided for the Go cues, where correct (incorrect) responses are coded as 1 (0). DOI: http://dx.doi.org/10.7554/eLife.22169.005 [file elife-22169-fig2-data1.zip]

Archive with 1 entries (1 files):
- Figure 2-Source Data 1.mat
