# Supplementary material for: Catecholaminergic challenge uncovers distinct Pavlovian and instrumental mechanisms of motivated (in)action
Source: eLife. 2017 May 15;6:e22169. doi: 10.7554/eLife.22169 (PMC5432212; doi:10.7554/eLife.22169)
Supplement: Figure 3—source data 1. — This matlab datafile contains the probability of Go responses (subject x trial) for the Go-to-Win, Go-to-Avoid, NoGo-to-Win, and NoGo-to-Avoid cues, as simulated by model M4. Posterior predictive model simulations used the M4 sampled parameter combinations of each subject. Simulations were repeated for each sampled parameter combination (4000 times), in line with the Bayesian nature of the sampling procedure and to minimize randomness, and choice probabilities were averaged over simulations. DOI: http://dx.doi.org/10.7554/eLife.22169.008 [file elife-22169-fig3-data1.zip]

Archive with 1 entries (1 files):
- Figure 3-Source Data 2.mat
