# Supplementary material for: Catecholaminergic challenge uncovers distinct Pavlovian and instrumental mechanisms of motivated (in)action
Source: eLife. 2017 May 15;6:e22169. doi: 10.7554/eLife.22169 (PMC5432212; doi:10.7554/eLife.22169)
Supplement: Source code 1. — This zip-file contains source code for (1) deblinding, (2) descriptives & demographics, (3) mood ratings, (4) motivational Go-NoGo task, and a README.txt file with description of the source code and code structure. DOI: http://dx.doi.org/10.7554/eLife.22169.019 [file elife-22169-code1.zip]

Archive with 51 entries (48 files):
- 1. deblinding/AKF2049 randomisatielijst_DEBLIND.pdf
- 1. deblinding/MPHdeblinding.m
- 2. descriptives & demographics/MPHdescriptives.m
- 2. descriptives & demographics/MPHgroupdifferences.m
- 2. descriptives & demographics/NLVraw2deviation.m
- 3. mood ratings/MPHmr.m
- 3. mood ratings/MPHmr.sps
- 4. motivational gonogo task/boundedline.m
- 4. motivational gonogo task/MPHpav_figures.m
- 4. motivational gonogo task/MPHpav_figures.R
- 4. motivational gonogo task/MPHpav_mixedmodels.R
- 4. motivational gonogo task/MPHpav_prepR.m
- 4. motivational gonogo task/MPHpav_stan.R
- 4. motivational gonogo task/mycsvwrite.m
- 4. motivational gonogo task/rebuttal_simulations_fbsensitivity.m
- 4. motivational gonogo task/runModelBash.sh
- 4. motivational gonogo task/simpef.R
- 4. motivational gonogo task/stan/
- 4. motivational gonogo task/stan/checkRhat.R
- 4. motivational gonogo task/stan/extractEstimates.R
- 4. motivational gonogo task/stan/extractPosteriors.R
- 4. motivational gonogo task/stan/fitmodel.R
- 4. motivational gonogo task/stan/getWAIC.R
- 4. motivational gonogo task/stan/models4stan.R
- 4. motivational gonogo task/stan/modelSimulations/
- 4. motivational gonogo task/stan/modelSimulations/M1_simulation_samples.R
- 4. motivational gonogo task/stan/modelSimulations/M10_simulation_samples.R
- 4. motivational gonogo task/stan/modelSimulations/M2_simulation_samples.R
- 4. motivational gonogo task/stan/modelSimulations/M3_simulation_samples.R
- 4. motivational gonogo task/stan/modelSimulations/M4_simulation_samples.R
- 4. motivational gonogo task/stan/modelSimulations/M5_simulation_samples.R
- 4. motivational gonogo task/stan/modelSimulations/M6_simulation_samples.R
- 4. motivational gonogo task/stan/modelSimulations/M7_simulation_samples.R
- 4. motivational gonogo task/stan/modelSimulations/M8_simulation_samples.R
- 4. motivational gonogo task/stan/modelSimulations/M9_simulation_samples.R
- 4. motivational gonogo task/stan/oneStepAheadPredictions/
- 4. motivational gonogo task/stan/oneStepAheadPredictions/M1_osap_samples.R
- 4. motivational gonogo task/stan/oneStepAheadPredictions/M10_osap_samples.R
- 4. motivational gonogo task/stan/oneStepAheadPredictions/M2_osap_samples.R
- 4. motivational gonogo task/stan/oneStepAheadPredictions/M3_osap_samples.R
- 4. motivational gonogo task/stan/oneStepAheadPredictions/M4_osap_samples.R
- 4. motivational gonogo task/stan/oneStepAheadPredictions/M5_osap_samples.R
- 4. motivational gonogo task/stan/oneStepAheadPredictions/M6_osap_samples.R
- 4. motivational gonogo task/stan/oneStepAheadPredictions/M7_osap_samples.R
- 4. motivational gonogo task/stan/oneStepAheadPredictions/M8_osap_samples.R
- 4. motivational gonogo task/stan/oneStepAheadPredictions/M9_osap_samples.R
- 4. motivational gonogo task/stan/paramInference.R
- 4. motivational gonogo task/stan/plotFits.R
- 4. motivational gonogo task/stan/prepObs4stan.R
- 4. motivational gonogo task/stan/waic.R
- README.txt
