# Supplementary material for: Catecholaminergic challenge uncovers distinct Pavlovian and instrumental mechanisms of motivated (in)action
Source: eLife. 2017 May 15;6:e22169. doi: 10.7554/eLife.22169 (PMC5432212; doi:10.7554/eLife.22169)
Supplement: Source code 1. — This zip-file contains source code for (1) deblinding, (2) descriptives & demographics, (3) mood ratings, (4) motivational Go-NoGo task, and a README.txt file with description of the source code and code structure. DOI: http://dx.doi.org/10.7554/eLife.22169.019 [file elife-22169-code1.zip › 1. deblinding/MPHdeblinding.m]

% Deblinding MPH project 2014: Dopamine & Cognition.
% By Jennifer C. Swart, 5 September 2014.

% Taking over matrix send by the pharmacy.
MPHdrugorder = [
    1 0; % 1
    1 0;
    0 1;
    0 1;
    1 0; % 5
    1 0;
    0 1;
    0 1;
    1 0; % 9
    0 1;
    0 1;
    1 0;
    1 0; % 13
    0 1;
    1 0;
    0 1;
    1 0; % 17
    0 1;
    0 1;
    1 0;
    1 0; % 21
    1 0;
    0 1;
    0 1;
    0 1; % 25
    1 0;
    0 1;
    1 0;
    1 0; % 29
    0 1;
    1 0;
    0 1;
    0 1; % 33
    0 1;
    1 0;
    1 0;
    1 0; % 37
    0 1;
    0 1;
    1 0;
    1 0; % 41
    1 0;
    0 1;
    0 1;
    1 0; % 45
    0 1;
    1 0;
    0 1;
    0 1; % 49
    0 1;
    1 0;
    1 0;
    1 0;
    1 0;
    0 1;
    0 1;
    1 0; % 57
    0 1;
    0 1;
    1 0;
    1 0;
    0 1;
    1 0;
    0 1;
    1 0; % 65
    0 1;
    0 1;
    1 0;
    1 0;
    0 1;
    0 1;
    1 0;
    1 0; %73
    1 0;
    0 1;
    0 1;
    1 0;
    0 1;
    1 0;
    0 1;
    1 0; % 81
    0 1;
    0 1;
    1 0;
    1 0;
    1 0;
    0 1;
    0 1;
    0 1; % 89
    1 0;
    1 0;
    0 1;
    0 1;
    1 0;
    1 0;
    0 1;
    0 1; % 97
    1 0;
    1 0;
    0 1;
    0 1;
    0 1;
    1 0;
    0 1;
    1 0;
    0 1;
    ];

save(fullfile('G:','control','Studies','DACognition','MPH','analyses','results','MPHdrugorder.mat'),...
    'MPHdrugorder');
