# Supplementary material for: Catecholaminergic challenge uncovers distinct Pavlovian and instrumental mechanisms of motivated (in)action
Source: eLife. 2017 May 15;6:e22169. doi: 10.7554/eLife.22169 (PMC5432212; doi:10.7554/eLife.22169)
Supplement: Source code 1. — This zip-file contains source code for (1) deblinding, (2) descriptives & demographics, (3) mood ratings, (4) motivational Go-NoGo task, and a README.txt file with description of the source code and code structure. DOI: http://dx.doi.org/10.7554/eLife.22169.019 [file elife-22169-code1.zip › 2. descriptives & demographics/MPHdescriptives.m]

function MPHdescriptives
% =========================================================================
% Methylphenidate project 2014: Dopamine & Cognition.
% Processing of raw data (e.g. questionnaires, NPO, demographics).
% By J.C. Swart, 2014.
%
% Last update: 24/11/2014.
% =========================================================================

% SETUP.
% -------------------------------------------------------------------------
clear all; clc

% directories.
dirs.root        = 'G:\control\Studies\DACognition\MPH\';
dirs.log         = [dirs.root 'data\raw\'];
dirs.quest       = [dirs.root 'data\scored\MPHquestionnaires.xlsx'];
dirs.testdata    = [dirs.root 'data\scored\Data_participants.xlsx'];
dirs.nlv         = [dirs.root 'data\scored\MPH_NLVscoring.xlsx'];
dirs.deblinding  = [dirs.root 'analyses\results\MPHdrugorder.mat'];
dirs.mphInfo     = [dirs.root 'analyses\results\MPHinfo.mat'];
dirs.txtfile     = [dirs.root 'analyses\results\MPHdescriptives.txt'];
dirs.MPHmr       = [dirs.root 'analyses\results\MPHmr.mat'];

addpath(genpath([dirs.root 'analyses\scripts\']))


if ~exist(dirs.mphInfo,'file')
    
    % QUESTIONNAIRES.
    % -------------------------------------------------------------------------
    
    MPHinfo.quest.raw.exp           = 'raw scores: mphID x questions';
    % read out MPHquestionnaires.
    MPHinfo.quest.raw.stai          = xlsread(dirs.quest,'STAI');
    MPHinfo.quest.raw.support       = xlsread(dirs.quest,'MDSPSS');
    MPHinfo.quest.raw.ds            = xlsread(dirs.quest,'DS');
    MPHinfo.quest.raw.status     	= xlsread(dirs.quest,'BSMSS');
    MPHinfo.quest.raw.bdi           = xlsread(dirs.quest,'BDI');
    MPHinfo.quest.raw.bisbas      	= xlsread(dirs.quest,'BISBAS');
    MPHinfo.quest.raw.barratt       = xlsread(dirs.quest,'Barratt');
    MPHinfo.quest.raw.ncs           = xlsread(dirs.quest,'NfC');
    
    % store subject numbers and remove these from the raw MPHinfo.quest.
    MPHinfo.mphID(:,1)              = MPHinfo.quest.raw.stai(:,1);
    MPHinfo.quest.raw.stai(:,1)     = [];
    MPHinfo.quest.raw.support(:,1)  = [];
    MPHinfo.quest.raw.ds(:,1)       = [];
    MPHinfo.quest.raw.status(:,1) 	= [];
    MPHinfo.quest.raw.bdi(:,[1 23]) = [];
    MPHinfo.quest.raw.bisbas(:,1)   = [];
    MPHinfo.quest.raw.barratt(:,1)  = [];
    MPHinfo.quest.raw.ncs(:,1)      = [];
    
    % score raw data.
    % -------------------------------------------------------------------------
    % Barratt Impulsiveness Scale (BIS-11).
    tmp                             = MPHinfo.quest.raw.barratt;
    iRev                            = [1 7:10 12:13 15 20 29:30]; % reversed questions for barratt.
    tmp(:,iRev)                     = 5-tmp(:,iRev);
    MPHinfo.quest.scored.barratt.motor  = sum(tmp(:,[2:4 16:17 19 21:23 25 30]),2);
    MPHinfo.quest.scored.barratt.attention = sum(tmp(:,[5:6 9 11 20 24 26 28]),2);
    MPHinfo.quest.scored.barratt.nonplan= sum(tmp(:,[1 7:8 10 12:15 18 27 29]),2);
    MPHinfo.quest.scored.barratt.total  = sum(tmp,2);
    % subjects with missing values get their mean value times the number of
    % questions.
    idx = find(isnan(MPHinfo.quest.scored.barratt.total));
    MPHinfo.quest.scored.barratt.interp = MPHinfo.quest.scored.barratt;
    MPHinfo.quest.scored.barratt.interp.motor(idx)  = nanmean(tmp(idx,[2:4 16:17 19 21:23 25 30]),2) .* 11;
    MPHinfo.quest.scored.barratt.interp.attention(idx) = nanmean(tmp(idx,[5:6 9 11 20 24 26 28]),2) .* 8;
    MPHinfo.quest.scored.barratt.interp.nonplan(idx)= nanmean(tmp(idx,[1 7:8 10 12:15 18 27 29]),2) .* 11;
    MPHinfo.quest.scored.barratt.interp.total(idx)  = [MPHinfo.quest.scored.barratt.interp.motor(idx)+ ...
        MPHinfo.quest.scored.barratt.interp.attention(idx) + MPHinfo.quest.scored.barratt.interp.nonplan(idx)];
    
    % Beck Depression Inventory (BDI).
    MPHinfo.quest.raw.bdi(MPHinfo.quest.raw.bdi(:,22) == 1,19) = 0;
    MPHinfo.quest.raw.bdi(:,22)      = [];
    MPHinfo.quest.scored.bdi         = sum(MPHinfo.quest.raw.bdi,2);
    
    % Behavioural Inhibiton Scale and Behavioural Activation Scale (BISBAS).
    tmp                              = MPHinfo.quest.raw.bisbas;
    iRev                             = [12 18]; % reversed questions for bis.
    tmp(:,iRev)                      = 5-tmp(:,iRev);
    MPHinfo.quest.scored.bis         = sum(tmp(:,[1:2 5 9 12 16 18]),2);
    MPHinfo.quest.scored.bas.reward  = sum(tmp(:,[6 11 15 17 19]),2);
    MPHinfo.quest.scored.bas.drive   = sum(tmp(:,[3 7 14 20]),2);
    MPHinfo.quest.scored.bas.fun     = sum(tmp(:,[4 8 10 13]),2);
    MPHinfo.quest.scored.bas.total   = sum(tmp(:,[6 11 15 17 19 3 7 14 20 4 8 10 13]),2);
    
    % Need for Cognition Scale (NCS).
    iRev        = [3:5 7:9 12 16:17];
    tmp         = MPHinfo.quest.raw.ncs;
    tmp(:,iRev) = 6 - tmp(:,iRev);
    MPHinfo.quest.scored.ncs        = sum(tmp,2);
    
    % Spielberger Trait Anxiety Questionnaire (STAI).
    tmp                             = MPHinfo.quest.raw.stai;
    iRev                            = [1 3 6:7 10 13:16 19]; % reversed questions for stai.
    tmp(:,iRev)                     = 5-tmp(:,iRev);
    MPHinfo.quest.scored.stai       = sum(tmp,2);
    
    % Social and aggressive dominance questionnaire	(DS).
    MPHinfo.quest.scored.ds.social   = mean(MPHinfo.quest.raw.ds(:,[2:4 6:9 13 15]),2);
    MPHinfo.quest.scored.ds.aggresive= mean(MPHinfo.quest.raw.ds(:,[1 5 10:12 14 16]),2);
    
    % Multidimensional scale of perceived social support (MDSPSS).
    MPHinfo.quest.scored.support.friend     = sum(MPHinfo.quest.raw.support(:,[6 7 9 12]),2);
    MPHinfo.quest.scored.support.family     = sum(MPHinfo.quest.raw.support(:,[3 4 8 11]),2);
    MPHinfo.quest.scored.support.signOther  = sum(MPHinfo.quest.raw.support(:,[1 2 5 10]),2);
    MPHinfo.quest.scored.support.total      = sum(MPHinfo.quest.raw.support,2);
    
    % Barratt Simplified Measure of Social Status (BSMSS).
    bsmss = MPHinfo.quest.raw.status;
    bsmss(MPHinfo.quest.raw.status(:,9) == 2,[2 6]) = NaN; % no father -> NaN.
    bsmss(MPHinfo.quest.raw.status(:,9) == 3,[1 5]) = NaN; % no mother -> NaN.
    BSMSS.education.parents = 3.*nanmean(bsmss(:,1:2),2);
    BSMSS.occupation.parents= 5.*nanmean(bsmss(:,5:6),2);
    bsmss(MPHinfo.quest.raw.status(:,3) == 8,[3 7]) = NaN; % no partner -> NaN.
    bsmss(MPHinfo.quest.raw.status(:,7) == 10,[3 7]) = NaN; % partner student-> NaN.
    bsmss(MPHinfo.quest.raw.status(:,8) == 10,[3 4 7 8]) = NaN; % self student-> NaN.
    BSMSS.education.self    = 3.*nanmean(bsmss(:,3:4),2);
    BSMSS.occupation.self   = 5.*nanmean(bsmss(:,7:8),2);
    MPHinfo.quest.scored.status.edu = nanmean([BSMSS.education.self BSMSS.education.self ...
        BSMSS.education.parents],2);
    MPHinfo.quest.scored.status.occ = nanmean([BSMSS.occupation.self BSMSS.occupation.self ...
        BSMSS.occupation.parents],2);
    MPHinfo.quest.scored.status.total = MPHinfo.quest.scored.status.edu + MPHinfo.quest.scored.status.occ;
    
    % DATA OF TESTING SESSIONS.
    % -------------------------------------------------------------------------
    
    % read out testdata, remove empty first row(s), and combine male/female data.
    [maleData,maleTxt]      = xlsread(dirs.testdata,'MALES');
    maleData(1,:)           = [];
    maleTxt(1:2,:)          = [];
    [femaleData,femaleTxt]  = xlsread(dirs.testdata,'FEMALES');
    femaleData(1,:)         = [];
    femaleTxt(1:2,:)        = [];
    data                    = [maleData(:,1:35); femaleData(:,1:35)];
    txt                     = [maleTxt(:,1:35); femaleTxt(:,1:35)];
    clear maleData femaleData maleTxt femaleTxt
    
    % sort data according to MPH ID.
    sID                     = data(:,1);
    [~,order2use]           = sort(sID);
    data                    = data(order2use,:);
    txt                     = txt(order2use,:);
    clear order2use
    
    % store relevant data.
    % demographics.
    MPHinfo.demographics.gender         = strcmpi(txt(:,2),'M') + 2*strcmpi(txt(:,2),'F');
    MPHinfo.demographics.exp.gender     = '1 = male, 2 = female';
    MPHinfo.demographics.age            = data(:,3); % in years old.
    MPHinfo.demographics.weight         = data(:,5); % in kg.
    MPHinfo.demographics.length         = data(:,6); % in meters.
    MPHinfo.demographics.bmi            = data(:,7);
    MPHinfo.demographics.handedness     = strcmpi(txt(:,8),'L') + 2*strcmpi(txt(:,8),'R');
    MPHinfo.demographics.exp.handedness = '1 = left, 2 = right, 3 = both';
    MPHinfo.demographics.education      = txt(:,4);
    % npo.
    nlvTmp                              = data(:,12); % original scoring.
    MPHinfo.npo.lSpan.nCorrect          = data(:,23); % number correct MC answers.
    MPHinfo.npo.lSpan.basicSpan         = data(:,24);
    MPHinfo.npo.lSpan.totalSpan         = data(:,25);
    MPHinfo.npo.lSpan.nRemember         = data(:,26); % number correct remembered.
    MPHinfo.npo.digit.a.fw              = data(:,13); % day 1 - forward.
    MPHinfo.npo.digit.a.bw              = data(:,14); % day 1 - backward.
    MPHinfo.npo.digit.b.fw              = data(:,21); % day 2 - forward.
    MPHinfo.npo.digit.b.bw              = data(:,22); % day 2 - backward.
    MPHinfo.npo.digit.total.fw          = data(:,13) + data(:,21); % day 1 + day 2 - forward.
    MPHinfo.npo.digit.total.bw          = data(:,14) + data(:,22); % day 1 + day 2 - backward.
    MPHinfo.npo.digit.total.fw(isnan(data(:,21))) = data(isnan(data(:,21)),13) * 2; % twice day 1 if day 2 is missing.
    MPHinfo.npo.digit.total.bw(isnan(data(:,22))) = data(isnan(data(:,22)),14) * 2; % twice day 1 if day 2 is missing.
    % exit questions/test dates.
    MPHinfo.sessions.exit{1}            = data(:,29);
    MPHinfo.sessions.exit{2}            = data(:,30);
    MPHinfo.sessions.exit{3}            = data(:,31);
    MPHinfo.sessions.exp.exit           = '{1} = guess session with ritalin, {2} = how sure, {3} = BIG?';
    MPHinfo.sessions.bonus              = data(:,34);
    MPHinfo.sessions.date{1}            = txt(:,11);
    MPHinfo.sessions.date{2}            = txt(:,19);
    MPHinfo.sessions.interval           = NaN(length(sID),1);
    for iSub = 1:length(sID)
        d = MPHinfo.sessions.date{1}{iSub};
        testdate(1) = datenum(2014,str2double(d(end-5)),str2double(d(1:end-7)));
        d = MPHinfo.sessions.date{2}{iSub};
        if strcmpi(d,'n.v.t') || strcmpi(d,'-'); continue; end
        testdate(2) = datenum(2014,str2double(d(end-5)),str2double(d(1:end-7)));
        MPHinfo.sessions.interval(iSub) = testdate(2) - testdate(1); % in days.
    end
    MPHinfo.sessions.dropout            = [14 21 56 65];
    clear d txt data testdate
    % NLV - new scoring.
    tmp                                 = xlsread(dirs.nlv,'scoring JS');
    MPHinfo.npo.nlv.raw                 = tmp(2,:)';
    MPHinfo.npo.nlv.raw(isnan(tmp(:,2)))= nlvTmp(isnan(tmp(:,2))); % keep original scores if audio file was missing.
    MPHinfo.npo.nlv.scored              = NLVraw2deviation(MPHinfo.npo.nlv.raw,...
        MPHinfo.demographics.age,MPHinfo.demographics.gender);
    clear tmp
    
    % retrieve deblinding and save data.
    load(dirs.deblinding)
    MPHinfo.order = MPHdrugorder;
    
    save(dirs.mphInfo,'MPHinfo');
    
else load(dirs.mphInfo)
end % end if ~exist(dirs.MPHinfo)


% PRINT DATA TO TEXT FILE.
% -------------------------------------------------------------------------
% open logfile.
fid = fopen(dirs.txtfile,'w');

% general.
fprintf(fid,['=========================================================================\n',...
    'Methylphenidate project 2014: Dopamine & Cognition.\n',...
    'Participant descriptives.\n',...
    'By J.C. Swart, 2014.\n',...
    '=========================================================================\n\n']);

% demographics.
fprintf(fid,'DEMOGRAPHICS.\n');
fprintf(fid,['%d participants (aged %d - %d years, mean = %.1f, SD = %.1f; \n',...
    '%d women; %d right-handed).\n\n'],...
    length(MPHinfo.mphID),min(MPHinfo.demographics.age),max(MPHinfo.demographics.age),...
    mean(MPHinfo.demographics.age),std(MPHinfo.demographics.age),...
    sum(strcmpi(MPHinfo.demographics.gender,'f')),sum(MPHinfo.demographics.handedness > 1));

% testing order.
fprintf(fid,'TESTING ORDER.\n');
fprintf(fid,'%d participants received MPH on the first test day.\n\n',sum(MPHinfo.order(:,1)));

% drop outs.
fprintf(fid,'DROP OUTS.\n');
fprintf(fid,['%d participants dropped out after the first test day,\n',...
    'of whom %d received MPH on the first test day.\n\n'],numel(MPHinfo.sessions.dropout),...
    sum(MPHinfo.order(MPHinfo.sessions.dropout,1)));

% trait characteristics - questionnaires.
fprintf(fid,'TRAIT CHARACTERISTICS - QUESTIONNAIRES.\n');
fprintf(fid,'\t\t\t\t min - max \t\t mean(std)\t\t |range|*\n');
fprintf(fid,'Impulsivity:\t %d  - %d \t\t %.1f(%.2f)\t\t |30 120|\n',...
    min(MPHinfo.quest.scored.barratt.total),max(MPHinfo.quest.scored.barratt.total),...
    nanmean(MPHinfo.quest.scored.barratt.total),nanstd(MPHinfo.quest.scored.barratt.total));
fprintf(fid,'BIS:\t\t\t %d   - %d \t\t %.1f(%.2f)\t\t |7  28|\n',min(MPHinfo.quest.scored.bis),...
    max(MPHinfo.quest.scored.bis),nanmean(MPHinfo.quest.scored.bis),...
    nanstd(MPHinfo.quest.scored.bis));
fprintf(fid,'BAS:\t\t\t %d  - %d \t\t %.1f(%.2f)\t\t |13  52|\n',min(MPHinfo.quest.scored.bas.total),...
    max(MPHinfo.quest.scored.bas.total),nanmean(MPHinfo.quest.scored.bas.total),...
    nanstd(MPHinfo.quest.scored.bas.total));
fprintf(fid,'NCS:\t\t\t %d  - %d \t\t %.1f(%.2f)\t |18  90|\n',min(MPHinfo.quest.scored.ncs),...
    max(MPHinfo.quest.scored.ncs),nanmean(MPHinfo.quest.scored.ncs),...
    nanstd(MPHinfo.quest.scored.ncs));
fprintf(fid,'support:\t\t %.0f  - %d \t\t %.1f (%.2f)\t |12  84|\n',min(MPHinfo.quest.scored.support.total),...
    max(MPHinfo.quest.scored.support.total),nanmean(MPHinfo.quest.scored.support.total),...
    nanstd(MPHinfo.quest.scored.support.total));
fprintf(fid,'status:\t\t\t %.1f- %d \t\t %.1f(%.2f)\t |8  66|\n',min(MPHinfo.quest.scored.status.total),...
    max(MPHinfo.quest.scored.status.total),nanmean(MPHinfo.quest.scored.status.total),...
    nanstd(MPHinfo.quest.scored.status.total));
fprintf(fid,'DS-social:\t\t %.1f - %.1f \t\t %.1f (%.2f)\t\t |1  7|\n',min(MPHinfo.quest.scored.ds.social),...
    max(MPHinfo.quest.scored.ds.social),nanmean(MPHinfo.quest.scored.ds.social),...
    nanstd(MPHinfo.quest.scored.ds.social));
fprintf(fid,'DS-aggres:\t\t %.1f - %.1f \t\t %.1f (%.2f)\t\t |1  7|\n',min(MPHinfo.quest.scored.ds.aggresive),...
    max(MPHinfo.quest.scored.ds.aggresive),nanmean(MPHinfo.quest.scored.ds.aggresive),...
    nanstd(MPHinfo.quest.scored.ds.aggresive));
fprintf(fid,'BDI:\t\t\t %d   - %d \t\t %.1f (%.2f)\t\t |0  63|\n',min(MPHinfo.quest.scored.bdi),...
    max(MPHinfo.quest.scored.bdi),nanmean(MPHinfo.quest.scored.bdi),...
    nanstd(MPHinfo.quest.scored.bdi));
fprintf(fid,'STAI:\t\t\t %d  - %d \t\t %.1f(%.2f)\t\t |20 80|\n\n',min(MPHinfo.quest.scored.stai),...
    max(MPHinfo.quest.scored.stai),nanmean(MPHinfo.quest.scored.stai),...
    nanstd(MPHinfo.quest.scored.stai));

% trait characteristics - questionnaires.
fprintf(fid,'TRAIT CHARACTERISTICS - NPO.\n');
fprintf(fid,'\t\t\t\t min - max \t\t mean(std)\t\t |range|*\n');
fprintf(fid,'NLV: \t\t\t %d  - %d \t\t %.1f(%.2f)\t\t |55  145|\n',min(MPHinfo.npo.nlv.scored),...
    max(MPHinfo.npo.nlv.scored),nanmean(MPHinfo.npo.nlv.scored),nanstd(MPHinfo.npo.nlv.scored));
fprintf(fid,'LS-nCorrect: \t %d  - %d \t\t %.1f(%.2f)\t\t |0  84|\n',min(MPHinfo.npo.lSpan.nCorrect),...
    max(MPHinfo.npo.lSpan.nCorrect),nanmean(MPHinfo.npo.lSpan.nCorrect),...
    nanstd(MPHinfo.npo.lSpan.nCorrect));
fprintf(fid,'LS-basic span: \t %d   - %d \t\t %.1f (%.2f)\t\t |0  7|\n',min(MPHinfo.npo.lSpan.basicSpan),...
    max(MPHinfo.npo.lSpan.basicSpan),nanmean(MPHinfo.npo.lSpan.basicSpan),...
    nanstd(MPHinfo.npo.lSpan.basicSpan));
fprintf(fid,'LS-total span: \t %.1f - %d \t\t %.1f (%.2f)\t\t |0  7|\n',min(MPHinfo.npo.lSpan.totalSpan),...
    max(MPHinfo.npo.lSpan.totalSpan),nanmean(MPHinfo.npo.lSpan.totalSpan),...
    nanstd(MPHinfo.npo.lSpan.totalSpan));
fprintf(fid,'LS-nRemember: \t %d  - %d \t\t %.1f(%.2f)\t |0  84|\n',min(MPHinfo.npo.lSpan.nRemember),...
    max(MPHinfo.npo.lSpan.nRemember),nanmean(MPHinfo.npo.lSpan.nRemember),...
    nanstd(MPHinfo.npo.lSpan.nRemember));
fprintf(fid,'DS-forward: \t %d  - %d \t\t %.1f(%.2f)\t\t |0  28|\n',min(MPHinfo.npo.digit.total.fw),...
    max(MPHinfo.npo.digit.total.fw),nanmean(MPHinfo.npo.digit.total.fw),...
    nanstd(MPHinfo.npo.digit.total.fw));
fprintf(fid,'DS-backward: \t %d   - %d \t\t %.1f(%.2f)\t\t |0  28|\n\n',min(MPHinfo.npo.digit.total.bw),...
    max(MPHinfo.npo.digit.total.bw),nanmean(MPHinfo.npo.digit.total.bw),...
    nanstd(MPHinfo.npo.digit.total.bw));
fprintf(fid,['*Note: |range| reflects the possible range of the questionnaires,\n',...
    'whereas min - max and mean(std) reflect the actual participant data.']);

% close text file.
fclose(fid);

fprintf('End of script.\n\n');

end % end MPHdescriptives.
