# Supplementary material for: Catecholaminergic challenge uncovers distinct Pavlovian and instrumental mechanisms of motivated (in)action
Source: eLife. 2017 May 15;6:e22169. doi: 10.7554/eLife.22169 (PMC5432212; doi:10.7554/eLife.22169)
Supplement: Source code 1. — This zip-file contains source code for (1) deblinding, (2) descriptives & demographics, (3) mood ratings, (4) motivational Go-NoGo task, and a README.txt file with description of the source code and code structure. DOI: http://dx.doi.org/10.7554/eLife.22169.019 [file elife-22169-code1.zip › 2. descriptives & demographics/MPHgroupdifferences.m]

function MPHgroupdifferences
% =========================================================================
% Methylphenidate project 2014: Dopamine & Cognition.
% Assessing group differences (e.g. questionnaires, NPO, demographics).
% By J.C. Swart, 2014.
%
% Last update: 17/11/2014.
% =========================================================================

% SETUP.
% -------------------------------------------------------------------------
clear all; clc

% directories.
dirs.root       = 'G:\control\Studies\DACognition\MPH\';
dirs.MPHinfo    = [dirs.root 'analyses\results\MPHinfo.mat'];
dirs.MPHmr      = [dirs.root 'analyses\results\MPHmr.mat'];
dirs.txtfile    = [dirs.root 'analyses\results\MPHgroupdifferences.txt'];

load(dirs.MPHinfo);
load(dirs.MPHmr);

% open logfile.
fid = fopen(dirs.txtfile,'w');


% ASSESSING GROUP DIFFERENCES.
% -------------------------------------------------------------------------
group1  = MPHinfo.order(:,1) == 1; % MPH on day 1.
group2  = MPHinfo.order(:,1) == 0; % placebo on day 1.


% PRINT DATA TO TEXT FILE.
% -------------------------------------------------------------------------
% general.
fprintf(fid,['=========================================================================\n',...
    'Methylphenidate project 2014: Dopamine & Cognition.\n',...
    'Group differences.\n',...
    'By J.C. Swart, 2014.\n',...
    '=========================================================================\n\n']);

% Demographics.
fprintf(fid,'DEMOGRAPHICS.\n');
[~,p,~,stats] = ttest2(MPHinfo.sessions.interval(group1),MPHinfo.sessions.interval(group2));
fprintf(fid,'Interval:\t\tt(%d) = %.2f, p = %.3f\n',stats.df,stats.tstat,p);
[p,chi2stat] = chisquare(MPHinfo.demographics.gender,group1);
fprintf(fid,'Gender:\t\t\tX(1) = %.2f, p = %.3f\n',chi2stat,p);
[~,p,~,stats] = ttest2(MPHinfo.demographics.age(group1),MPHinfo.demographics.age(group2));
fprintf(fid,'Age:\t\t\tt(%d) = %.2f, p = %.3f\n',stats.df,stats.tstat,p);
[~,p,~,stats] = ttest2(MPHinfo.demographics.weight(group1),MPHinfo.demographics.weight(group2));
fprintf(fid,'Weight:\t\t\tt(%d) = %.2f, p = %.3f\n',stats.df,stats.tstat,p');
[~,p,~,stats] = ttest2(MPHinfo.demographics.bmi(group1),MPHinfo.demographics.bmi(group2));
fprintf(fid,'BMI:\t\t\tt(%d) = %.2f, p = %.3f\n',stats.df,stats.tstat,p);
[~,p,~,stats] = ttest2(MPHinfo.demographics.length(group1),MPHinfo.demographics.length(group2));
fprintf(fid,'Length:\t\t\tt(%d) = %.2f, p = %.3f\n',stats.df,stats.tstat,p');
[p,chi2stat] = chisquare(MPHinfo.demographics.handedness>1,group1);
fprintf(fid,'Handedness:\t\tX(1) = %.2f, p = %.3f\n\n',chi2stat,p);  
          
% Questionnaires.
fprintf(fid,'QUESTIONNAIRES.\n');
[~,p,~,stats] = ttest2(MPHinfo.quest.scored.barratt.total(group1),MPHinfo.quest.scored.barratt.total(group2));
fprintf(fid,'Impulsivity:\tt(%d) = %.2f, p = %.3f\n',stats.df,stats.tstat,p);
[~,p,~,stats] = ttest2(MPHinfo.quest.scored.barratt.attention(group1),MPHinfo.quest.scored.barratt.attention(group2));
fprintf(fid,'Imp-attention:\tt(%d) = %.2f, p = %.3f\n',stats.df,stats.tstat,p);
[~,p,~,stats] = ttest2(MPHinfo.quest.scored.barratt.nonplan(group1),MPHinfo.quest.scored.barratt.nonplan(group2));
fprintf(fid,'Imp-nonplan:\tt(%d) = %.2f, p = %.3f\n',stats.df,stats.tstat,p);
[~,p,~,stats] = ttest2(MPHinfo.quest.scored.barratt.motor(group1),MPHinfo.quest.scored.barratt.motor(group2));
fprintf(fid,'Imp-motor:\t\tt(%d) = %.2f, p = %.3f\n',stats.df,stats.tstat,p);
[~,p,~,stats] = ttest2(MPHinfo.quest.scored.bdi(group1),MPHinfo.quest.scored.bdi(group2));
fprintf(fid,'BDI:\t\t\tt(%d) = %.2f, p = %.3f\n',stats.df,stats.tstat,p);
[~,p,~,stats] = ttest2(MPHinfo.quest.scored.bis(group1),MPHinfo.quest.scored.bis(group2));
fprintf(fid,'BIS:\t\t\tt(%d) = %.2f, p = %.3f\n',stats.df,stats.tstat,p);
[~,p,~,stats] = ttest2(MPHinfo.quest.scored.bas.total(group1),MPHinfo.quest.scored.bas.total(group2));
fprintf(fid,'BAS-total:\t\tt(%d) = %.2f, p = %.3f\n',stats.df,stats.tstat,p);
[~,p,~,stats] = ttest2(MPHinfo.quest.scored.bas.reward(group1),MPHinfo.quest.scored.bas.reward(group2));
fprintf(fid,'BAS-reward:\t\tt(%d) = %.2f, p = %.3f\n',stats.df,stats.tstat,p);
[~,p,~,stats] = ttest2(MPHinfo.quest.scored.bas.drive(group1),MPHinfo.quest.scored.bas.drive(group2));
fprintf(fid,'BAS-drive:\t\tt(%d) = %.2f, p = %.3f\n',stats.df,stats.tstat,p);
[~,p,~,stats] = ttest2(MPHinfo.quest.scored.bas.fun(group1),MPHinfo.quest.scored.bas.fun(group2));
fprintf(fid,'BAS-fun:\t\tt(%d) = %.2f, p = %.3f\n',stats.df,stats.tstat,p);
[~,p,~,stats] = ttest2(MPHinfo.quest.scored.ncs(group1),MPHinfo.quest.scored.ncs(group2));
fprintf(fid,'NCS:\t\t\tt(%d) = %.2f, p = %.3f\n',stats.df,stats.tstat,p);
[~,p,~,stats] = ttest2(MPHinfo.quest.scored.stai(group1),MPHinfo.quest.scored.stai(group2));
fprintf(fid,'STAI:\t\t\tt(%d) = %.2f, p = %.3f\n',stats.df,stats.tstat,p);
[~,p,~,stats] = ttest2(MPHinfo.quest.scored.ds.social(group1),MPHinfo.quest.scored.ds.social(group2));
fprintf(fid,'DS-social:\t\tt(%d) = %.2f, p = %.3f\n',stats.df,stats.tstat,p);
[~,p,~,stats] = ttest2(MPHinfo.quest.scored.ds.aggresive(group1),MPHinfo.quest.scored.ds.aggresive(group2));
fprintf(fid,'DS-agres:\t\tt(%d) = %.2f, p = %.3f\n',stats.df,stats.tstat,p);
[~,p,~,stats] = ttest2(MPHinfo.quest.scored.support.total(group1),MPHinfo.quest.scored.support.total(group2));
fprintf(fid,'Support:\t\tt(%d) = %.2f, p = %.3f\n',stats.df,stats.tstat,p);
[~,p,~,stats] = ttest2(MPHinfo.quest.scored.support.family(group1),MPHinfo.quest.scored.support.family(group2));
fprintf(fid,'Support-family:\tt(%d) = %.2f, p = %.3f\n',stats.df,stats.tstat,p);
[~,p,~,stats] = ttest2(MPHinfo.quest.scored.support.signOther(group1),MPHinfo.quest.scored.support.signOther(group2));
fprintf(fid,'Support-signOther:t(%d) = %.2f, p = %.3f\n',stats.df,stats.tstat,p);
[~,p,~,stats] = ttest2(MPHinfo.quest.scored.support.friend(group1),MPHinfo.quest.scored.support.friend(group2));
fprintf(fid,'Support-friend:\tt(%d) = %.2f, p = %.3f\n',stats.df,stats.tstat,p);
[~,p,~,stats] = ttest2(MPHinfo.quest.scored.status.total(group1),MPHinfo.quest.scored.status.total(group2));
fprintf(fid,'Status-total:\tt(%d) = %.2f, p = %.3f\n',stats.df,stats.tstat,p);
[~,p,~,stats] = ttest2(MPHinfo.quest.scored.status.edu(group1),MPHinfo.quest.scored.status.edu(group2));
fprintf(fid,'Status-education:t(%d) = %.2f, p = %.3f\n',stats.df,stats.tstat,p);
[~,p,~,stats] = ttest2(MPHinfo.quest.scored.status.occ(group1),MPHinfo.quest.scored.status.occ(group2));
fprintf(fid,'Status-occupation:t(%d) = %.2f, p = %.3f\n\n',stats.df,stats.tstat,p);

% NPO.
fprintf(fid,'NPO.\n');
[~,p,~,stats] = ttest2(MPHinfo.npo.nlv.scored(group1),MPHinfo.npo.nlv.scored(group2));
fprintf(fid,'NLV:\t\t\tt(%d) = %.2f, p = %.3f\n',stats.df,stats.tstat,p);
[~,p,~,stats] = ttest2(MPHinfo.npo.digit.total.fw(group1),MPHinfo.npo.digit.total.fw(group2));
fprintf(fid,'digit-fw:\t\tt(%d) = %.2f, p = %.3f\n',stats.df,stats.tstat,p);
[~,p,~,stats] = ttest2(MPHinfo.npo.digit.total.bw(group1),MPHinfo.npo.digit.total.bw(group2));
fprintf(fid,'digit-bw:\t\tt(%d) = %.2f, p = %.3f\n',stats.df,stats.tstat,p);
[~,p,~,stats] = ttest2(MPHinfo.npo.lSpan.nRemember(group1),MPHinfo.npo.lSpan.nRemember(group2));
fprintf(fid,'LS-nRemember:\tt(%d) = %.2f, p = %.3f\n',stats.df,stats.tstat,p);
[~,p,~,stats] = ttest2(MPHinfo.npo.lSpan.nCorrect(group1),MPHinfo.npo.lSpan.nCorrect(group2));
fprintf(fid,'LS-nCorrect:\tt(%d) = %.2f, p = %.3f\n',stats.df,stats.tstat,p);
[~,p,~,stats] = ttest2(MPHinfo.npo.lSpan.basicSpan(group1),MPHinfo.npo.lSpan.basicSpan(group2));
fprintf(fid,'LS-basic span:\tt(%d) = %.2f, p = %.3f\n',stats.df,stats.tstat,p);
[~,p,~,stats] = ttest2(MPHinfo.npo.lSpan.totalSpan(group1),MPHinfo.npo.lSpan.totalSpan(group2));
fprintf(fid,'LS-total span:\tt(%d) = %.2f, p = %.3f\n',stats.df,stats.tstat,p);
% repeat with non-parametric ttest.
fprintf(fid,'non-parametric ranksum test:\n');
tmp1 = group1; tmp1(isnan(MPHinfo.npo.lSpan.basicSpan)) = 0;
tmp2 = group2; tmp2(isnan(MPHinfo.npo.lSpan.basicSpan)) = 0;
[p,~,stats] = ranksum(MPHinfo.npo.lSpan.basicSpan(tmp1),MPHinfo.npo.lSpan.basicSpan(tmp2));
fprintf(fid,'LS-basic span:\tz = %.2f, p = %.3f\n',stats.zval,p);
[p,~,stats] = ranksum(MPHinfo.npo.lSpan.totalSpan(tmp1),MPHinfo.npo.lSpan.totalSpan(tmp2));
fprintf(fid,'LS-total span:\tz = %.2f, p = %.3f\n\n',stats.zval,p);

% MOOD.
fprintf(fid,'MOOD.\n');
[~,p,~,stats] = ttest2(MPHmr.panas.pos(group1,1,1),MPHmr.panas.pos(group2,2,1));
fprintf(fid,'posAffect:\t\tt(%d) = %.2f, p = %.3f\n',stats.df,stats.tstat,p);
[~,p,~,stats] = ttest2(MPHmr.panas.neg(group1,1,1),MPHmr.panas.neg(group2,2,1));
fprintf(fid,'negAffect:\t\tt(%d) = %.2f, p = %.3f\n',stats.df,stats.tstat,p);
[~,p,~,stats] = ttest2(MPHmr.vas.calm(group1,1,1),MPHmr.vas.calm(group2,2,1));
fprintf(fid,'calmness:\t\tt(%d) = %.2f, p = %.3f\n',stats.df,stats.tstat,p);
[~,p,~,stats] = ttest2(MPHmr.vas.contend(group1,1,1),MPHmr.vas.contend(group2,2,1));
fprintf(fid,'content:\t\tt(%d) = %.2f, p = %.3f\n',stats.df,stats.tstat,p);
[~,p,~,stats] = ttest2(MPHmr.vas.alert(group1,1,1),MPHmr.vas.alert(group2,2,1));
fprintf(fid,'alertness:\t\tt(%d) = %.2f, p = %.3f\n',stats.df,stats.tstat,p);
[~,p,~,stats] = ttest2(MPHmr.vas.medical{2}(group1,1,1),MPHmr.vas.medical{2}(group2,2,1));
fprintf(fid,'medical:\t\tt(%d) = %.2f, p = %.3f\n\n',stats.df,stats.tstat,p);

% close text file.
fclose(fid);

% plot barratt impulsivity for both groups.
figure
hold off
scatter(ones(sum(group1),1),MPHinfo.quest.scored.barratt.total(group1),'r',...
    'jitter','on','jitterAmount',.1)
hold on
scatter(2*ones(sum(group2),1),MPHinfo.quest.scored.barratt.total(group2),'b',...
    'jitter','on','jitterAmount',.1)
set(gca,'xlim',[0 3])
% stats without outlier.
tmpgroup2 = group2;
tmpgroup2(MPHinfo.quest.scored.barratt.total == max(MPHinfo.quest.scored.barratt.total(group2))) = 0;
[~,p,~,stats] = ttest2(MPHinfo.quest.scored.barratt.total(group1),MPHinfo.quest.scored.barratt.total(tmpgroup2));
title(sprintf('Impulsivity - without outlier: t(%d) = %.2f, p = %.3f\n',stats.df,stats.tstat,p))
% MPH59 is outlier on barratt.

% plot listening span for both groups.
figure
hold off
scatter(ones(sum(group1),1),MPHinfo.npo.lSpan.totalSpan(group1),'r',...
    'jitter','on','jitterAmount',.3)
hold on
scatter(2*ones(sum(group2),1),MPHinfo.npo.lSpan.totalSpan(group2),'b',...
    'jitter','on','jitterAmount',.3)
set(gca,'xlim',[0 3])
title('listening span - total span')

% plot BAS-reward for both groups.
figure
hold off
scatter(ones(sum(group1),1),MPHinfo.quest.scored.bas.reward(group1),'r',...
    'jitter','on','jitterAmount',.3)
hold on
scatter(2*ones(sum(group2),1),MPHinfo.quest.scored.bas.reward(group2),'b',...
    'jitter','on','jitterAmount',.3)
set(gca,'xlim',[0 3])
title('BAS reward')

end

function [p,chi2stat] = chisquare(data,group)
group1  = group == 1;
group2  = group == 0;
n1      = sum(group1);
n2      = sum(group2);

p0  = sum(data == 1) / (n1+n2);
obs{1} = sum(data(group1) == 1);
obs{2} = sum(data(group2) == 1);
E{1} = n1 * p0;
E{2} = n2 * p0;
observed = [obs{1} n1-obs{1} obs{2} n2-obs{2}];
expected = [E{1} n1-E{1} E{2} n2-E{2}];
chi2stat = sum((observed-expected).^2 ./ expected);
p = 1-chi2cdf(chi2stat,1);

end
