# Supplementary material for: Catecholaminergic challenge uncovers distinct Pavlovian and instrumental mechanisms of motivated (in)action
Source: eLife. 2017 May 15;6:e22169. doi: 10.7554/eLife.22169 (PMC5432212; doi:10.7554/eLife.22169)
Supplement: Source code 1. — This zip-file contains source code for (1) deblinding, (2) descriptives & demographics, (3) mood ratings, (4) motivational Go-NoGo task, and a README.txt file with description of the source code and code structure. DOI: http://dx.doi.org/10.7554/eLife.22169.019 [file elife-22169-code1.zip › 2. descriptives & demographics/NLVraw2deviation.m]

function deviationIQ = NLVraw2deviation(raw,age,gender)
% -------------------------------------------------------------------------
% scoring of NLV (Dutch reading test) based on the validation study of
% Mulder, Dekker, and Dekker (1995). This scoring procedure takes into
% account both gender and age.
%
% By Jennifer C. Swart, 2014.
% -------------------------------------------------------------------------
% This function requires as input i) a vector with the raw NLV scored, ii)
% a vector with age in years, and iii) a vector with gender, where 1 is
% male and 2 is female.
% Step 1. Correcting the raw score for age and gender.
% step 2. Converting corrected score to deviation IQ.

% check if input is valid.
if length(raw) ~= length(age) || length(raw) ~= length(gender)
    error('input vectors do not contain the same number of observations!')
end
nSub = length(raw);

% STEP 1. Correcting the raw score for age and gender.
% -------------------------------------------------------------------------
% correction points for males per age.
correctionpoints{1} = [18 7;
    19 6.4;
    20 6;
    21 5.4;
    22 4.8;
    23 3.8;
    24 3.4;
    25 3;
    26 2.6;
    27 2.2;
    28 1.8];

% correction points for females per age.
correctionpoints{2} = [18 2;
    19 2;
    20 2;
    21 2;
    22 2;
    23 2;
    24 2.2;
    25 2.2;
    26 2.2;
    27 2.2;
    28 2.2];

correctedNLV = NaN(nSub,1);
for iSub = 1:nSub
    iGender = gender(iSub);
    iAge = correctionpoints{iGender}(:,1) == age(iSub);
    correctedNLV(iSub) = raw(iSub) + correctionpoints{iGender}(iAge,2);
end 


% STEP 2. Converting corrected score to deviation IQ.
% -------------------------------------------------------------------------
% Table with correction points is based on the Tabel 2 (A49) of the NLV
% manual. NOTE THAT for this calculation, one IQ point is added to the 
% number 74 for each index the corrected score lies above 56.6-58.4.
% Therefor this Table must start with the value 58.6, or otherwise the
% number 74 should be updated!!!
correctedpoints = [58.6 
    60.4
    62
    63.4
    64.4
    65.4
    66.4
    67.6
    68.6
    69.6
    71
    72.2
    73.6
    75
    76.2
    77.6
    78.8
    80
    81
    82
    83
    84
    85
    86
    86.8
    87.6
    88.4
    89
    89.8
    90.4
    91
    91.6
    92.2
    92.8
    93.2
    93.8
    94.4
    94.8
    95.4
    95.8
    96.4
    96.8
    97.4
    97.8
    98.4];
    
deviationIQ = NaN(nSub,1);
for iSub = 1:nSub
    [~,idx] = min(abs(correctedpoints - correctedNLV(iSub)));
    if correctedpoints(idx) > correctedNLV(iSub); idx = idx - 1; end
    deviationIQ(iSub) = 74 + idx;
end

end % end scoreNLV.
