# Supplementary material for: Catecholaminergic challenge uncovers distinct Pavlovian and instrumental mechanisms of motivated (in)action
Source: eLife. 2017 May 15;6:e22169. doi: 10.7554/eLife.22169 (PMC5432212; doi:10.7554/eLife.22169)
Supplement: Source code 1. — This zip-file contains source code for (1) deblinding, (2) descriptives & demographics, (3) mood ratings, (4) motivational Go-NoGo task, and a README.txt file with description of the source code and code structure. DOI: http://dx.doi.org/10.7554/eLife.22169.019 [file elife-22169-code1.zip › 3. mood ratings/MPHmr.m]

function MPHmr
% =========================================================================
% Methylphenidate project 2014: Dopamine & Cognition.
% Processing of mood ratings.
% By J.C. Swart, 2014.
%
% Last update: 26/11/2014.
% =========================================================================

% SETUP.
% -------------------------------------------------------------------------
clear all; clc

% directories.
dirs.root        = 'G:\control\Studies\DACognition\MPH\';
dirs.log         = [dirs.root 'data\raw\'];
dirs.mphInfo     = [dirs.root 'analyses\results\MPHinfo.mat'];
dirs.MPHmr       = [dirs.root 'analyses\results\MPHmr.mat'];
dirs.csv         = [dirs.root 'analyses\results\mr4spss.csv'];
addpath(genpath('M:\matlabScripts'));

load(dirs.mphInfo)
% drug order.
order            = MPHinfo.order(:,1);
    

% READ OUT MOOD RATINGS.
% -------------------------------------------------------------------------   
if ~exist(dirs.MPHmr,'file')
    
    % retrieve subject folder names.
    cd(dirs.log);
    dirs.sub    = ls('3017031.02_jencoo_*');
    if size(dirs.sub,2) > 25
        dirs.sub    = dirs.sub(:,1:25);
    end
    
    % initialize.
    panas.pos      = NaN(length(MPHinfo.mphID),2,3);
    panas.neg      = NaN(length(MPHinfo.mphID),2,3);
    vas.calm       = NaN(length(MPHinfo.mphID),2,3);
    vas.contend    = NaN(length(MPHinfo.mphID),2,3);
    vas.alert      = NaN(length(MPHinfo.mphID),2,3);
    medical{1}     = NaN(length(MPHinfo.mphID),2,3);
    medical{2}     = NaN(length(MPHinfo.mphID),2,3);
    
    % loop over folders.
    for iFile = 1:length(dirs.sub)
        
        % get subject data.
        sID     = dirs.sub(iFile,end-6:end-4);
        iSub    = str2double(sID);
        day     = dirs.sub(iFile,end-2:end);
        iDay    = str2double(day);
        
        % loop over the three moments of mood ratings.
        for iPart = 1:3
            filename = fullfile(dirs.log,dirs.sub(iFile,:),...
                sprintf('MPHmr_%s_%s_%d.xlsm',sID,day,iPart));
            
            % skip if no mood ratings are available.
            if ~exist(filename,'file')
                continue
            end
            
            % retrieve data from excel sheets (NOTE: this takes time to load!)
            panas.raw = xlsread(filename,'Scores_panas','H24:H25');
            panas.pos(iSub,iDay,iPart)  = panas.raw(1);
            panas.neg(iSub,iDay,iPart)  = panas.raw(2);
            
            vas.raw = xlsread(filename,'Scores_VAS','B39:B41');
            vas.calm(iSub,iDay,iPart)   = vas.raw(1);
            vas.contend(iSub,iDay,iPart)= vas.raw(2);
            vas.alert(iSub,iDay,iPart)  = vas.raw(3);
            
            tmp = xlsread(filename,'Scores_Medical','E3:E12');
            medical{1}(iSub,iDay,iPart) = sum(tmp);
            medical{2}(iSub,iDay,iPart) = sum(tmp([1:3 5:6 8:10]));
            MPHmr.exp.vas.medical = '{1} = all questions, {2} = only non-reversed questions';
        end % end iPart-loop.
        
        fprintf('finished with MPH%s_%s\n',sID,day);
        
    end % end iFile-loop.
    
    % RECODE MOOD RATINGS TO SUBJECT X DRUG X TIME.
    % -------------------------------------------------------------------------
    % panas.
    MPHmr.panas.pos(order==1,:,:)   = panas.pos(order==1,:,:);
    MPHmr.panas.pos(order==0,:,:)   = panas.pos(order==0,[2 1],:);
    MPHmr.panas.neg(order==1,:,:)   = panas.neg(order==1,:,:);
    MPHmr.panas.neg(order==0,:,:)   = panas.neg(order==0,[2 1],:);
    % vas.
    MPHmr.vas.calm(order==1,:,:)    = vas.calm(order==1,:,:);
    MPHmr.vas.calm(order==0,:,:)    = vas.calm(order==0,[2 1],:);
    MPHmr.vas.contend(order==1,:,:) = vas.contend(order==1,:,:);
    MPHmr.vas.contend(order==0,:,:) = vas.contend(order==0,[2 1],:);
    MPHmr.vas.alert(order==1,:,:)   = vas.alert(order==1,:,:);
    MPHmr.vas.alert(order==0,:,:)   = vas.alert(order==0,[2 1],:);
    % medical vas.
    MPHmr.vas.medical{1}(order==1,:,:) = medical{1}(order==1,:,:);
    MPHmr.vas.medical{1}(order==0,:,:) = medical{1}(order==0,[2 1],:);
    MPHmr.vas.medical{2}(order==1,:,:) = medical{2}(order==1,:,:);
    MPHmr.vas.medical{2}(order==0,:,:) = medical{2}(order==0,[2 1],:);
    
    % save file.
    save(dirs.MPHmr,'MPHmr')
    
else load(dirs.MPHmr);
    
end % end if ~exist(dirs.MPHmr).


% SAVE DATA FOR SPSS AND PLOT.
% -------------------------------------------------------------------------
if ~exist(dirs.csv,'file')
    
    drugString = {'MPH';'PLA'};
    data2save = [];
    varc = 0;
    
    varc = varc+1; data2save(:,varc) = 1:106; hdr{varc} = 'subject,';
    varc = varc+1; data2save(:,varc) = order; hdr{varc} = 'order,';
    varc = varc+1; data2save(:,varc) = MPHinfo.quest.scored.barratt.interp.total; 
    hdr{varc} = 'impulsivity,';
    varc = varc+1; data2save(:,varc) = MPHinfo.npo.lSpan.totalSpan; hdr{varc} = 'LSpan,';
    varc = varc+1; data2save(:,varc) = MPHinfo.demographics.gender; hdr{varc} = 'gender,';
    varc = varc+1; data2save(:,varc) = MPHinfo.demographics.age; hdr{varc} = 'age,';
    varc = varc+1; data2save(:,varc) = MPHinfo.npo.nlv.scored; hdr{varc} = 'NLV,';
    for iDrug = 1:2
        for iTime = 1:3
            varc = varc+1; data2save(:,varc) = MPHmr.panas.pos(:,iDrug,iTime);
            hdr{varc} = sprintf('panasPos_%s_%d,',drugString{iDrug},iTime);
        end
    end
    for iDrug = 1:2
        for iTime = 1:3
            varc = varc+1; data2save(:,varc) = MPHmr.panas.neg(:,iDrug,iTime);
            hdr{varc} = sprintf('panasNeg_%s_%d,',drugString{iDrug},iTime);
        end
    end
    for iDrug = 1:2
        for iTime = 1:3
            varc = varc+1; data2save(:,varc) = MPHmr.vas.calm(:,iDrug,iTime);
            hdr{varc} = sprintf('vasCalm_%s_%d,',drugString{iDrug},iTime);
        end
    end
    for iDrug = 1:2
        for iTime = 1:3
            varc = varc+1; data2save(:,varc) = MPHmr.vas.contend(:,iDrug,iTime);
            hdr{varc} = sprintf('vasContend_%s_%d,',drugString{iDrug},iTime);
        end
    end
    for iDrug = 1:2
        for iTime = 1:3
            varc = varc+1; data2save(:,varc) = MPHmr.vas.alert(:,iDrug,iTime);
            hdr{varc} = sprintf('vasAlert_%s_%d,',drugString{iDrug},iTime);
        end
    end
    for iDrug = 1:2
        for iTime = 1:3
            varc = varc+1; data2save(:,varc) = MPHmr.vas.medical{2}(:,iDrug,iTime);
            hdr{varc} = sprintf('vasMedical_%s_%d,',drugString{iDrug},iTime);
        end
    end
    
    hdrAll = cat(2,hdr{:});
    mycsvwrite(dirs.csv,data2save,hdrAll(1:end-1));
end % if ~exist.

figure
subplot(2,3,1); plotMr(MPHmr.panas.pos,'positive affect');
subplot(2,3,2); plotMr(MPHmr.panas.neg,'negative affect');
subplot(2,3,3); plotMr(MPHmr.vas.calm,'calmness'); legend('PLA','MPH');
subplot(2,3,4); plotMr(MPHmr.vas.contend,'contendedness'); xlabel('Time (min)');
subplot(2,3,5); plotMr(MPHmr.vas.alert,'alertness');
subplot(2,3,6); plotMr(MPHmr.vas.medical{2},'medical');

end % end MPHmr.

function plotMr(data,titleStr)

errorbar(1:3,squeeze(nanmean(data(:,2,:))),squeeze(nanstd(data(:,2,:)))./sqrt(106),'r')
hold on
errorbar(1:3,squeeze(nanmean(data(:,1,:))),squeeze(nanstd(data(:,1,:)))./sqrt(106),'b')
box off; set(gca,'xtick',1:3,'xticklabel',{'0','50','270'}); title(titleStr)

end % end plotMr.
