# Supplementary material for: Catecholaminergic challenge uncovers distinct Pavlovian and instrumental mechanisms of motivated (in)action
Source: eLife. 2017 May 15;6:e22169. doi: 10.7554/eLife.22169 (PMC5432212; doi:10.7554/eLife.22169)
Supplement: Source code 1. — This zip-file contains source code for (1) deblinding, (2) descriptives & demographics, (3) mood ratings, (4) motivational Go-NoGo task, and a README.txt file with description of the source code and code structure. DOI: http://dx.doi.org/10.7554/eLife.22169.019 [file elife-22169-code1.zip › 3. mood ratings/MPHmr.sps]

* =============================================================================.
* DOPAMINE & COGNITION, 2014.
* Analysis of mood/medical ratings.
* By Jennifer C. Swart.
* Last update: 26/11/2014.
* =============================================================================.


* ----------------------------------------------------------------------------------------------------------------------------------------------------------.
* load data.
GET DATA
  /TYPE=TXT
  /FILE="G:\control\Studies\DACognition\MPH\analyses\results\mr4spss.csv"
  /DELCASE=LINE
  /DELIMITERS=","
  /ARRANGEMENT=DELIMITED
  /FIRSTCASE=2
  /IMPORTCASE=ALL
  /VARIABLES=
  subject F3.0
  order F1.0
  impulsivity F10.0
  LSpan F10.0
  gender F1.0
  age F10.0
  NLV F3.0
  panasPos_MPH_1 F10.0
  panasPos_MPH_2 F10.0
  panasPos_MPH_3 F10.0
  panasPos_PLA_1 F10.0
  panasPos_PLA_2 F10.0
  panasPos_PLA_3 F10.0
  panasNeg_MPH_1 F10.0
  panasNeg_MPH_2 F10.0
  panasNeg_MPH_3 F10.0
  panasNeg_PLA_1 F10.0
  panasNeg_PLA_2 F10.0
  panasNeg_PLA_3 F10.0
  vasCalm_MPH_1 F10.0
  vasCalm_MPH_2 F10.0
  vasCalm_MPH_3 F10.0
  vasCalm_PLA_1 F10.0
  vasCalm_PLA_2 F10.0
  vasCalm_PLA_3 F10.0
  vasContend_MPH_1 F10.0
  vasContend_MPH_2 F10.0
  vasContend_MPH_3 F10.0
  vasContend_PLA_1 F10.0
  vasContend_PLA_2 F10.0
  vasContend_PLA_3 F10.0
  vasAlert_MPH_1 F10.0
  vasAlert_MPH_2 F10.0
  vasAlert_MPH_3 F10.0
  vasAlert_PLA_1 F10.0
  vasAlert_PLA_2 F10.0
  vasAlert_PLA_3 F10.0
  vasMedical_MPH_1 F10.0
  vasMedical_MPH_2 F10.0
  vasMedical_MPH_3 F10.0
  vasMedical_PLA_1 F10.0
  vasMedical_PLA_2 F10.0
  vasMedical_PLA_3 F10.0.
CACHE.
EXECUTE.
DATASET NAME DataSet1 WINDOW=FRONT.
DESCRIPTIVES VARIABLES=impulsivity LSpan age NLV
  /SAVE
  /STATISTICS=MEAN STDDEV MIN MAX.
* ----------------------------------------------------------------------------------------------------------------------------------------------------------.
* MANOVA.
GLM vasCalm_MPH_1 vasCalm_MPH_2 vasCalm_MPH_3 vasCalm_PLA_1 vasCalm_PLA_2 vasCalm_PLA_3 
    vasContend_MPH_1 vasContend_MPH_2 vasContend_MPH_3 vasContend_PLA_1 vasContend_PLA_2 
    vasContend_PLA_3 vasAlert_MPH_1 vasAlert_MPH_2 vasAlert_MPH_3 vasAlert_PLA_1 vasAlert_PLA_2 
    vasAlert_PLA_3 panasPos_MPH_1 panasPos_MPH_2 panasPos_MPH_3 panasPos_PLA_1 panasPos_PLA_2 
    panasPos_PLA_3 panasNeg_MPH_1 panasNeg_MPH_2 panasNeg_MPH_3 panasNeg_PLA_1 panasNeg_PLA_2 
    panasNeg_PLA_3 vasMedical_MPH_1 vasMedical_MPH_2 vasMedical_MPH_3 vasMedical_PLA_1 vasMedical_PLA_2 
    vasMedical_PLA_3
  /WSFACTOR=Drug 2 Polynomial time 3 Polynomial 
  /MEASURE=calm contend alert posAfect negAfect medical 
  /METHOD=SSTYPE(3)
  /PLOT=PROFILE(time*Drug)
  /CRITERIA=ALPHA(.05)
  /WSDESIGN=Drug time Drug*time.
* simple effects.
T-TEST PAIRS=panasPos_MPH_1 panasPos_MPH_2 panasPos_MPH_3 vasCalm_MPH_1 vasCalm_MPH_2 vasCalm_MPH_3 
    vasAlert_MPH_1 vasAlert_MPH_2 vasAlert_MPH_3  vasMedical_MPH_1 vasMedical_MPH_2 vasMedical_MPH_3 WITH 
    panasPos_PLA_1 panasPos_PLA_2 panasPos_PLA_3 vasCalm_PLA_1 vasCalm_PLA_2 vasCalm_PLA_3 vasAlert_PLA_1 
    vasAlert_PLA_2 vasAlert_PLA_3   vasMedical_PLA_1 vasMedical_PLA_2 vasMedical_PLA_3 (PAIRED)
  /CRITERIA=CI(.9500)
  /MISSING=ANALYSIS.
* ----------------------------------------------------------------------------------------------------------------------------------------------------------.
* enter impulsivity and listening span as control analysis.
GLM vasCalm_MPH_1 vasCalm_MPH_2 vasCalm_MPH_3 vasCalm_PLA_1 vasCalm_PLA_2 vasCalm_PLA_3 
    vasContend_MPH_1 vasContend_MPH_2 vasContend_MPH_3 vasContend_PLA_1 vasContend_PLA_2 
    vasContend_PLA_3 vasAlert_MPH_1 vasAlert_MPH_2 vasAlert_MPH_3 vasAlert_PLA_1 vasAlert_PLA_2 
    vasAlert_PLA_3 panasPos_MPH_1 panasPos_MPH_2 panasPos_MPH_3 panasPos_PLA_1 panasPos_PLA_2 
    panasPos_PLA_3 panasNeg_MPH_1 panasNeg_MPH_2 panasNeg_MPH_3 panasNeg_PLA_1 panasNeg_PLA_2 
    panasNeg_PLA_3 vasMedical_MPH_1 vasMedical_MPH_2 vasMedical_MPH_3 vasMedical_PLA_1 vasMedical_PLA_2 
    vasMedical_PLA_3 WITH Zimpulsivity ZLSpan
  /WSFACTOR=Drug 2 Polynomial time 3 Polynomial 
  /MEASURE=calm contend alert posAffect negAffect medical 
  /METHOD=SSTYPE(3)
  /CRITERIA=ALPHA(.05)
  /WSDESIGN=Drug time Drug*time
  /DESIGN=Zimpulsivity ZLSpan.
* enter impulsivity and listening span + age and gender as control analysis.
GLM vasCalm_MPH_1 vasCalm_MPH_2 vasCalm_MPH_3 vasCalm_PLA_1 vasCalm_PLA_2 vasCalm_PLA_3 
    vasContend_MPH_1 vasContend_MPH_2 vasContend_MPH_3 vasContend_PLA_1 vasContend_PLA_2 
    vasContend_PLA_3 vasAlert_MPH_1 vasAlert_MPH_2 vasAlert_MPH_3 vasAlert_PLA_1 vasAlert_PLA_2 
    vasAlert_PLA_3 panasPos_MPH_1 panasPos_MPH_2 panasPos_MPH_3 panasPos_PLA_1 panasPos_PLA_2 
    panasPos_PLA_3 panasNeg_MPH_1 panasNeg_MPH_2 panasNeg_MPH_3 panasNeg_PLA_1 panasNeg_PLA_2 
    panasNeg_PLA_3 vasMedical_MPH_1 vasMedical_MPH_2 vasMedical_MPH_3 vasMedical_PLA_1 vasMedical_PLA_2 
    vasMedical_PLA_3 BY gender WITH Zimpulsivity ZLSpan Zage ZNLV
  /WSFACTOR=Drug 2 Polynomial time 3 Polynomial 
  /MEASURE=calm contend alert posAffect negAffect medical 
  /METHOD=SSTYPE(3)
  /CRITERIA=ALPHA(.05)
  /WSDESIGN=Drug time Drug*time
  /DESIGN=Zimpulsivity ZLSpan Zage ZNLV gender.
