# Supplementary material for: Catecholaminergic challenge uncovers distinct Pavlovian and instrumental mechanisms of motivated (in)action
Source: eLife. 2017 May 15;6:e22169. doi: 10.7554/eLife.22169 (PMC5432212; doi:10.7554/eLife.22169)
Supplement: Source code 1. — This zip-file contains source code for (1) deblinding, (2) descriptives & demographics, (3) mood ratings, (4) motivational Go-NoGo task, and a README.txt file with description of the source code and code structure. DOI: http://dx.doi.org/10.7554/eLife.22169.019 [file elife-22169-code1.zip › 4. motivational gonogo task/MPHpav_figures.m]

clear all
addpath('M:\matlabScripts')

% load questionnaires and retrieve task performance.
load('G:\control\Studies\DACognition\MPH\analyses\results\MPHinfo.mat')
load('M:\projects\MPH\MPHstudy\results\MPHsingletrial.mat')

% specifiy subjects to discard.
% sID5 dissolved capsule before swalling.
% sID14 dropped out.
% sID 21 dropped out.
% sID 41 made 13/2% Go responses on day 1/2.
% sID 56 dropped out.
% sID 65 dropped out.
% sID70 dissolved capsule before swalling.
sID             = 1:106;
sub2exclude     = [5,14,21,41,56,65,70]; 
sID(sub2exclude)= [];

% discard specified subjects.
BIS             = MPHinfo.quest.scored.barratt.interp.total(sID);
lSpan           = MPHinfo.npo.lSpan.totalSpan(sID);
data.acc(sub2exclude,:,:)   = [];
data.go(sub2exclude,:,:)    = [];
data.stim(sub2exclude,:,:)  = [];
data.RT(sub2exclude,:,:)    = [];
data.resp(sub2exclude,:,:)  = [];
data.resp(data.resp == 0)   = 3;
data.resp(ismember(data.resp,[65 66 99]))= NaN;

% initialize.
pGo2Win             = NaN(numel(sID),par.nDrug,40);
pGo2Avoid           = NaN(numel(sID),par.nDrug,40);
pNoGo2Win           = NaN(numel(sID),par.nDrug,40);
pNoGo2Avoid         = NaN(numel(sID),par.nDrug,40);
pCorrectGo2Win      = NaN(numel(sID),par.nDrug,40);
pCorrectGo2Avoid    = NaN(numel(sID),par.nDrug,40);
% retrieve trial by trial pGo.
for iSub = 1:numel(sID)
    for iDrug = 1:par.nDrug
        % p(Go).
        pGo2Win(iSub,iDrug,:) = squeeze(nanmean([data.go(iSub,iDrug,data.stim(iSub,iDrug,:)==1) ...
            data.go(iSub,iDrug,data.stim(iSub,iDrug,:)==2)],2));
        pGo2Avoid(iSub,iDrug,:) = squeeze(nanmean([data.go(iSub,iDrug,data.stim(iSub,iDrug,:)==3) ...
            data.go(iSub,iDrug,data.stim(iSub,iDrug,:)==4)],2));
        pNoGo2Win(iSub,iDrug,:) = squeeze(nanmean([data.go(iSub,iDrug,data.stim(iSub,iDrug,:)==5) ...
            data.go(iSub,iDrug,data.stim(iSub,iDrug,:)==6)],2));
        pNoGo2Avoid(iSub,iDrug,:) = squeeze(nanmean([data.go(iSub,iDrug,data.stim(iSub,iDrug,:)==7) ...
            data.go(iSub,iDrug,data.stim(iSub,iDrug,:)==8)],2));
        % p(correct Go).
        pCorrectGo2Win(iSub,iDrug,:) = squeeze(nanmean([data.acc(iSub,iDrug,data.stim(iSub,iDrug,:)==1) ...
            data.acc(iSub,iDrug,data.stim(iSub,iDrug,:)==2)],2));
        pCorrectGo2Avoid(iSub,iDrug,:) = squeeze(nanmean([data.acc(iSub,iDrug,data.stim(iSub,iDrug,:)==3) ...
            data.acc(iSub,iDrug,data.stim(iSub,iDrug,:)==4)],2));
    end
end
% retrieve p(Incorrect Go)
pIncorrectGo2Win    = pGo2Win - pCorrectGo2Win;
pIncorrectGo2Avoid  = pGo2Avoid - pCorrectGo2Avoid;

%%
% export to R.
pGoVal = nanmean((pGo2Win+pNoGo2Win)./2-(pGo2Avoid+pNoGo2Avoid)./2,3);
datamatrix  = [sID' lSpan BIS pGoVal(:,1) pGoVal(:,2)];
columnlabels= {'sID,','lSpan,','BIS,','pValMPH,','pValPla,'};
hdrAll      = cat(2,columnlabels{:});
mycsvwrite('C:\Users\jenswa\Dropbox\MPH4R\dat2plot4R.csv',datamatrix,hdrAll(1:end-1));

% store source data.
save('M:\projects\MPH\manuscript\eLife\Full submission\source data\Figure 2-Source Data 1.mat',...
    'pGo2Win','pGo2Avoid','pNoGo2Win','pNoGo2Avoid','pCorrectGo2Win','pCorrectGo2Avoid')

%% Figure 2E-F, 4A: Motivational Go/NoGo learning task and performance.
figure('Position',[100 100 780 220]); 
% 2E. Trial-by-trial behaviour.
subplot(1,3,1); hold on
boundedline(1:40,squeeze(mean(mean(pGo2Win,2))),squeeze(std(mean(pGo2Win,2))./sqrt(99)),'cmap',[0 .6 .2],'alpha')
boundedline(1:40,squeeze(mean(mean(pGo2Avoid,2))),squeeze(std(mean(pGo2Avoid,2))./sqrt(99)),'r','alpha')
boundedline(1:40,squeeze(mean(mean(pNoGo2Win,2))),squeeze(std(mean(pNoGo2Win,2))./sqrt(99)),'cmap',[0 .6 .2],'alpha')
boundedline(1:40,squeeze(mean(mean(pNoGo2Avoid,2))),squeeze(std(mean(pNoGo2Avoid,2))./sqrt(99)),'r','alpha')
ylabel('p(Go)','FontSize',9,'FontName','Arial','Color',[0 0 0]);
xlabel('Trial','FontSize',9,'FontName','Arial','Color',[0 0 0]);
set(gca,'FontName','Arial','FontSize',9,'XColor',[0 0 0],'YColor',[0 0 0],'ylim',[0 1])
box off
title(sprintf('E. Trial-by-trial behaviour'),'FontName','Arial',...
    'FontSize',11,'FontWeight','normal','Color',[0 0 0])
set(gca,'xtick',0:10:40,'ytick',0:.2:1)
subplot(1,3,2); hold on
boundedline(1:40,squeeze(mean(mean(pCorrectGo2Win,2))),squeeze(std(mean(pCorrectGo2Win,2))./sqrt(99)),'cmap',[0 .6 .2],'alpha')
boundedline(1:40,squeeze(mean(mean(pCorrectGo2Avoid,2))),squeeze(std(mean(pCorrectGo2Avoid,2))./sqrt(99)),'r','alpha')
boundedline(1:40,squeeze(mean(mean(pIncorrectGo2Win,2))),squeeze(std(mean(pIncorrectGo2Win,2))./sqrt(99)),'cmap',[0 .6 .2],'alpha')
boundedline(1:40,squeeze(mean(mean(pIncorrectGo2Avoid,2))),squeeze(std(mean(pIncorrectGo2Avoid,2))./sqrt(99)),'r','alpha')
ylabel('p(correct|Go cue)','FontSize',9,'FontName','Arial','Color',[0 0 0]);
xlabel('Trial','FontSize',9,'FontName','Arial','Color',[0 0 0]);
set(gca,'FontName','Arial','FontSize',9,'XColor',[0 0 0],'YColor',[0 0 0],'ylim',[0 1])
box off
set(gca,'xtick',0:10:40,'ytick',0:.2:1)
% 2F. Trial-averaged Required action x Valence.
subplot(1,3,3); hold on
bar(1,mean(mean(mean(pGo2Win,3),2)),.75,'FaceColor',[0 .6 .2])
bar(2,mean(mean(mean(pGo2Avoid,3),2)),.75,'FaceColor',[.8 0 0])
bar(3.5,mean(mean(mean(pNoGo2Win,3),2)),.75,'FaceColor',[0 .6 .2])
bar(4.5,mean(mean(mean(pNoGo2Avoid,3),2)),.75,'FaceColor',[.8 0 0])
bar(1,mean(mean(mean(pCorrectGo2Win,3),2)),.75,'FaceColor',[.4 .8 .2])
bar(2,mean(mean(mean(pCorrectGo2Avoid,3),2)),.75,'FaceColor',[1 .4 0])
errorbar(1.5,mean(mean(mean((pGo2Win+pGo2Avoid)./2,3),2)),...
    std(mean(mean(pGo2Win-pGo2Avoid,3),2))./sqrt(99),'k','linestyle','none')
errorbar(1.5,mean(mean(mean((pCorrectGo2Win+pCorrectGo2Avoid)./2,3),2)),...
    std(mean(mean(pCorrectGo2Win-pCorrectGo2Avoid,3),2))./sqrt(99),'k','linestyle','none')
errorbar(4,mean(mean(mean((pNoGo2Win+pNoGo2Avoid)./2,3),2)),...
    std(mean(mean(pNoGo2Win-pNoGo2Avoid,3),2))./sqrt(99),'k','linestyle','none')
ylabel('p(Go)','FontSize',9,'FontName','Arial','Color',[0 0 0]);
xlabel('Required response','FontSize',9,'FontName','Arial','Color',[0 0 0]);
set(gca,'FontName','Arial','FontSize',9,'ylim',[0 1],'xlim',[.5 5.5],...
    'xtick',[1.5 4],'xticklabel',{'Go','NoGo'},'ytick',0:.2:1,'XColor',[0 0 0],'YColor',[0 0 0])
box off
title(sprintf('F. Task effects'),'FontName','Arial','FontSize',11,'FontWeight','normal','Color',[0 0 0])

% 4A. MPH effects on Required action x Valence.
figure('Position',[100 100 780 220]); 
subplot(1,3,3); hold on
bar(1,mean(mean(pIncorrectGo2Win(:,1,:)-pIncorrectGo2Win(:,2,:),3)),.75,'FaceColor',[0 .6 .2])
bar(2,mean(mean(pIncorrectGo2Avoid(:,1,:)-pIncorrectGo2Avoid(:,2,:),3)),.75,'FaceColor',[.8 0 0])
bar(3.5,mean(mean(pNoGo2Win(:,1,:)-pNoGo2Win(:,2,:),3)),.75,'FaceColor',[0 .6 .2])
bar(4.5,mean(mean(pNoGo2Avoid(:,1,:)-pNoGo2Avoid(:,2,:),3)),.75,'FaceColor',[.8 0 0])
bar(1,mean(mean(pCorrectGo2Win(:,1,:)-pCorrectGo2Win(:,2,:),3)),.75,'FaceColor',[.4 .8 .2])
bar(2,mean(mean(pCorrectGo2Avoid(:,1,:)-pCorrectGo2Avoid(:,2,:),3)),.75,'FaceColor',[1 .4 0])
errorbar([1.1 2.1 3.5 4.5],[mean(mean(pIncorrectGo2Win(:,1,:)-pIncorrectGo2Win(:,2,:),3)) ...
    mean(mean(pIncorrectGo2Avoid(:,1,:)-pIncorrectGo2Avoid(:,2,:),3)) ...
    mean(mean(pNoGo2Win(:,1,:)-pNoGo2Win(:,2,:),3)) ...
    mean(mean(pNoGo2Avoid(:,1,:)-pNoGo2Avoid(:,2,:),3))],...
    [std(mean(pIncorrectGo2Win(:,1,:)-pIncorrectGo2Win(:,2,:),3))...
    std(mean(pIncorrectGo2Avoid(:,1,:)-pIncorrectGo2Avoid(:,2,:),3))...
    std(mean(pNoGo2Win(:,1,:)-pNoGo2Win(:,2,:),3))...
    std(mean(pNoGo2Avoid(:,1,:)-pNoGo2Avoid(:,2,:),3))]./sqrt(99),'k','linestyle','none')
errorbar(.9:1.9,[mean(mean(pCorrectGo2Win(:,1,:)-pCorrectGo2Win(:,2,:),3)) ...
    mean(mean(pCorrectGo2Avoid(:,1,:)-pCorrectGo2Avoid(:,2,:),3))],...
    [std(mean(pCorrectGo2Win(:,1,:)-pCorrectGo2Win(:,2,:),3)) ...
    std(mean(pCorrectGo2Avoid(:,1,:)-pCorrectGo2Avoid(:,2,:),3))]./sqrt(99),'k','linestyle','none')
ylabel('p(Go)MPH-Placebo','FontSize',9,'FontName','Arial','Color',[0 0 0]);
xlabel('Required response','FontSize',9,'FontName','Arial','Color',[0 0 0]);
set(gca,'FontName','Arial','FontSize',9,'ylim',[-.1 .1],'xlim',[.5 5.5],...
    'xtick',[1.5 4],'xticklabel',{'Go','NoGo'},'ytick',-.1:.05:.1,'XColor',[0 0 0],'YColor',[0 0 0])
box off
title(sprintf('A. MPH effect'),'FontName','Arial','FontSize',11,'FontWeight','normal','Color',[0 0 0])
legend({'Win (correct/incorrect)','Avoid (correct/incorrect)'},'box','off','Location','East')


%% models simulations M4.
% note that mstr5 corresponded to M4 in the manuscript, as M3b was coded as mstr4.
pGo=csvread('M:\projects\MPH\MPHstudy\results\stan\without_17_18_25_51_62\M5_simulation_samples_pGo.csv',1,0);
pGo=reshape(pGo,[94,16,40]);
pCorrect = csvread('M:\projects\MPH\MPHstudy\results\stan\without_17_18_25_51_62\M5_simulation_samples_pCorrect.csv',1,0);
pCorrect=reshape(pCorrect,[94,16,40]);

Go2Win = squeeze(mean(pGo(:,[1 2 9 10],:),2));
Go2Avoid = squeeze(mean(pGo(:,[3 4 11 12],:),2));
NoGo2Win = squeeze(mean(pGo(:,[5 6 13 14],:),2));
NoGo2Avoid = squeeze(mean(pGo(:,[7 8 15 16],:),2));
CorrectGo2Win = squeeze(mean(pCorrect(:,[1 2 9 10],:),2));
CorrectGo2Avoid = squeeze(mean(pCorrect(:,[3 4 11 12],:),2));

%%
% store source data.
save('M:\projects\MPH\manuscript\eLife\revision\source data\Figure 3-Source Data 2.mat',...
    'Go2Win','Go2Avoid','NoGo2Win','NoGo2Avoid','CorrectGo2Win','CorrectGo2Avoid')

%%
figure('Position',[100 100 780 220]); 
% 3D. M4 simulated task effects.
for iPlot = 1:2
    if iPlot==2;% M4 one-step-ahead predictions.
        pGo=csvread('M:\projects\MPH\MPHstudy\results\stan\without_17_18_25_51_62\M5_osap_samples_pGo.csv',1,0);
        pGo=reshape(pGo,[94,16,40]);
        pCorrect=csvread('M:\projects\MPH\MPHstudy\results\stan\without_17_18_25_51_62\M5_osap_samples_pCorrect.csv',1,0);
        pCorrect=reshape(pCorrect,[94,16,40]);
        Go2Win = squeeze(mean(pGo(:,[1 2 9 10],:),2));
        Go2Avoid = squeeze(mean(pGo(:,[3 4 11 12],:),2));
        NoGo2Win = squeeze(mean(pGo(:,[5 6 13 14],:),2));
        NoGo2Avoid = squeeze(mean(pGo(:,[7 8 15 16],:),2));
        CorrectGo2Win = squeeze(mean(pCorrect(:,[1 2 9 10],:),2));
        CorrectGo2Avoid = squeeze(mean(pCorrect(:,[3 4 11 12],:),2));
    end
    subplot(1,3,iPlot); hold on
    boundedline(1:40,squeeze(mean(Go2Win)),squeeze(std(Go2Win)./sqrt(99)),'cmap',[0 .6 .2],'alpha')
    boundedline(1:40,squeeze(mean(Go2Avoid)),squeeze(std(Go2Avoid)./sqrt(99)),'r','alpha')
    boundedline(1:40,squeeze(mean(NoGo2Win)),squeeze(std(NoGo2Win)./sqrt(99)),'cmap',[0 .6 .2],'alpha')
    boundedline(1:40,squeeze(mean(NoGo2Avoid)),squeeze(std(NoGo2Avoid)./sqrt(99)),'r','alpha')
    ylabel('p(Go)','FontSize',9,'FontName','Arial','Color',[0 0 0]);
    xlabel('Trial','FontSize',9,'FontName','Arial','Color',[0 0 0]);
    set(gca,'FontName','Arial','FontSize',9,'XColor',[0 0 0],'YColor',[0 0 0],'ylim',[0 1])
    box off
    if iPlot == 1; title(sprintf('D. M4 simulated task effects'),'FontName','Arial',...
        'FontSize',11,'FontWeight','normal','Color',[0 0 0])
    else title(sprintf('D. M4 one-step-ahead predictions'),'FontName','Arial',...
        'FontSize',11,'FontWeight','normal','Color',[0 0 0])
    end
    set(gca,'xtick',0:10:40,'ytick',0:.2:1)
end


%%
% reshape observations.
pCorrectGo_obs(:,1,:)   = mean(pCorrectGo2Win,2);
pCorrectGo_obs(:,2,:)   = mean(pCorrectGo2Avoid,2);
pIncorrectGo_obs(:,1,:) = mean(pIncorrectGo2Win,2);
pIncorrectGo_obs(:,2,:) = mean(pIncorrectGo2Avoid,2);
pIncorrectGo_obs(:,3,:) = mean(pNoGo2Win,2);
pIncorrectGo_obs(:,4,:) = mean(pNoGo2Avoid,2);
% remove subjects that were discarded for model fitting.
sub2exclude = [17 18 25 51 62];
pCorrectGo_obs(sub2exclude,:,:) = [];
pIncorrectGo_obs(sub2exclude,:,:) = [];

% reshape one-step-ahead predictions.
pCorrectGo_M4(:,1,:)    = CorrectGo2Win;
pCorrectGo_M4(:,2,:)    = CorrectGo2Avoid;
pIncorrectGo_M4(:,1,:)  = Go2Win - CorrectGo2Win;
pIncorrectGo_M4(:,2,:)  = Go2Avoid - CorrectGo2Avoid;
pIncorrectGo_M4(:,3,:)  = NoGo2Win;
pIncorrectGo_M4(:,4,:)  = NoGo2Avoid;

%%
figure('Position',[600 150 900 300]); hold on
for iSub = 1:94
    for iCue = 1:4
        subplot(2,4,4+iCue); hold on
        plot(1:40,squeeze(mySmooth(pIncorrectGo_obs(iSub,iCue,:))),'linewidth',1,'Color',[0 0 0])
        if iCue > 2; continue; end
        subplot(2,4,iCue); hold on
        plot(1:40,squeeze(mySmooth(pCorrectGo_obs(iSub,iCue,:))),'linewidth',1,'Color',[0 0 0])
    end
end
for iSub = 1:94
    for iCue = 1:4
        subplot(2,4,4+iCue); hold on
        plot(1:40,squeeze(mySmooth(pIncorrectGo_M4(iSub,iCue,:))),'linewidth',1,'Color',[1 0 0])
        if iCue > 2; continue; end
        subplot(2,4,iCue); hold on
        plot(1:40,squeeze(mySmooth(pCorrectGo_M4(iSub,iCue,:))),'linewidth',1,'Color',[1 0 0])
    end
end
cueLabel = {'Go-to-Win','Go-to-Avoid','NoGo-to-Win','NoGo-to-Avoid'};
for iPlot=1:4
    subplot(2,4,4+iPlot);title(cueLabel{iPlot});set(gca,'ylim',[0 1])
end

% add average traces.
for iCue = 1:4
    subplot(2,4,4+iCue); hold on
    plot(1:40,squeeze(mean(mySmooth(pIncorrectGo_obs(:,iCue,:)))),'linewidth',3,'Color',[0 0 0 ])
    plot(1:40,squeeze(mean(mySmooth(pIncorrectGo_M4(:,iCue,:)))),'linewidth',3,'Color',[1 0 0 ])
    if iCue > 2; continue; end
    subplot(2,4,iCue); hold on
    plot(1:40,squeeze(mean(mySmooth(pCorrectGo_obs(:,iCue,:)))),'linewidth',3,'Color',[0 0 0 ])
    plot(1:40,squeeze(mean(mySmooth(pCorrectGo_M4(:,iCue,:)))),'linewidth',3,'Color',[1 0 0 ])
end


%% 
% split up model M4 by pi and kappa.
M4kappa     = csvread('M:\projects\MPH\MPHstudy\results\stan\without_17_18_25_51_62\M5_kappa.csv',1,0);
M4pi        = csvread('M:\projects\MPH\MPHstudy\results\stan\without_17_18_25_51_62\M5_pi.csv',1,0);

pGo_obs         = pIncorrectGo_obs;
pGo_obs(:,1:2,:)= pIncorrectGo_obs(:,1:2,:) + pCorrectGo_obs(:,1:2,:);
pGo_M4          = pIncorrectGo_M4;
pGo_M4(:,1:2,:) = pIncorrectGo_M4(:,1:2,:) + pCorrectGo_M4(:,1:2,:);

% Figure 3 - supplement 2.
figure('Position',[100 100 370 350]); 
colors = [0 1 0; 1 0 0; 0 1 0; 1 0 0];
for iParam=1:2
    if iParam == 2; 
        idx     = [M4kappa<quantile(M4kappa,.33) M4kappa>quantile(M4kappa,.66)];
        param   = M4kappa;
    elseif iParam == 1; 
        idx     = [M4pi<quantile(M4pi,.33) M4pi>quantile(M4pi,.66)];
        param   = M4pi;
    end
    for iCue = 1:4
        subplot(2,2,2*iParam-1); hold on
        plot(1:40,squeeze(mean(mySmooth(pGo_obs(idx(:,2),iCue,:,:)))),'Color',[.6 .6 .6]) 
        plot(1:40,squeeze(mean(mySmooth(pGo_M4(idx(:,2),iCue,:,:)))),'Color',colors(iCue,:)) 
        subplot(2,2,2*iParam); hold on
        plot(1:40,squeeze(mean(mySmooth(pGo_obs(idx(:,1),iCue,:,:)))),'Color',[.6 .6 .6]) 
        plot(1:40,squeeze(mean(mySmooth(pGo_M4(idx(:,1),iCue,:,:)))),'Color',colors(iCue,:)) 
    end
end
for iPlot = 1:4
    subplot(2,2,iPlot)
    ylabel('p(Go)','FontSize',9,'FontName','Arial','Color',[0 0 0]);
    xlabel('Trial','FontSize',9,'FontName','Arial','Color',[0 0 0]);
    set(gca,'FontName','Arial','FontSize',9,'XColor',[0 0 0],'YColor',[0 0 0],...
        'xtick',0:20:40,'ytick',0:.2:1,'ylim',[-.1 1],'clim',[-1 1])
    box off
end

% Figure 3B: parameter by correlation over time.
figure('Position',[100 100 225 200]); hold on
plot(1:40,corr(M4pi,squeeze(mean(pGo_M4(:,[1 3],:)-pGo_M4(:,[2 4],:),2))))
plot(1:40,corr(M4kappa,squeeze(mean(pGo_M4(:,[1 3],:)-pGo_M4(:,[2 4],:),2))))
ylabel('R','FontSize',9,'FontName','Arial','Color',[0 0 0]);
xlabel('Trial','FontSize',9,'FontName','Arial','Color',[0 0 0]);
set(gca,'FontName','Arial','FontSize',9,'XColor',[0 0 0],'YColor',[0 0 0],...
    'xtick',0:20:40,'ytick',0:.2:1,'ylim',[-.1 1],'clim',[0 1])
box off
       
% split up model M10 by MPH parameters.
M25MPHkappa = csvread('M:\projects\MPH\MPHstudy\results\stan\without_17_18_25_51_62\M10_MPHkappa.csv',1,0);
M25MPHpi    = csvread('M:\projects\MPH\MPHstudy\results\stan\without_17_18_25_51_62\M10_MPHpi.csv',1,0);
pGo=csvread('M:\projects\MPH\MPHstudy\results\stan\without_17_18_25_51_62\M10_osap_samples_pGo.csv',1,0);
pGo=reshape(pGo,[94,16,40]);
pGo_M = NaN(94,4,40); % 1-8=MPH, 9-16=PLA.
% MPH.
pGo_M7(:,1,:,1) = squeeze(mean(pGo(:,[1 2],:),2));
pGo_M7(:,2,:,1) = squeeze(mean(pGo(:,[3 4],:),2));
pGo_M7(:,3,:,1) = squeeze(mean(pGo(:,[5 6],:),2));
pGo_M7(:,4,:,1) = squeeze(mean(pGo(:,[7 8],:),2));
% PLA.
pGo_M7(:,1,:,2) = squeeze(mean(pGo(:,[9 10],:),2));
pGo_M7(:,2,:,2) = squeeze(mean(pGo(:,[11 12],:),2));
pGo_M7(:,3,:,2) = squeeze(mean(pGo(:,[13 14],:),2));
pGo_M7(:,4,:,2) = squeeze(mean(pGo(:,[15 16],:),2));

pGo_Obs(:,:,:,1) = pGo2Win;
pGo_Obs(:,:,:,2) = pGo2Avoid;
pGo_Obs(:,:,:,3) = pNoGo2Win;
pGo_Obs(:,:,:,4) = pNoGo2Avoid;
pGo_Obs(sub2exclude,:,:,:) = [];

%Figure 5 - supplement 1.
figure('Position',[100 100 800 350]);
for iParam=1:2
    if iParam == 2;
        idx = [M25MPHkappa<quantile(M25MPHkappa,.33) M25MPHkappa>quantile(M25MPHkappa,.66)];
        param = M25MPHkappa;
    elseif iParam == 1;
        idx = [M25MPHpi<quantile(M25MPHpi,.33) M25MPHpi>quantile(M25MPHpi,.66)] ;
        param = M25MPHpi;
    end
    for iCue = 1:4
        subplot(2,4,iCue+(4*iParam-4)); hold on
        plot(1:40,squeeze(mean(mySmooth(pGo_Obs(idx(:,1),1,:,iCue)-pGo_Obs(idx(:,1),2,:,iCue)))),'--k') %1=MPH.2=PLA
        plot(1:40,squeeze(mean(mySmooth(pGo_Obs(idx(:,2),1,:,iCue)-pGo_Obs(idx(:,2),2,:,iCue)))),'k') %1=MPH.2=PLA
        plot(1:40,squeeze(mean(mySmooth(pGo_M7(idx(:,1),iCue,:,1)-pGo_M7(idx(:,1),iCue,:,2)))),'r--')
        plot(1:40,squeeze(mean(mySmooth(pGo_M7(idx(:,2),iCue,:,1)-pGo_M7(idx(:,2),iCue,:,2)))),'r')
        ylabel('p(Go)mph-pla','FontSize',9,'FontName','Arial','Color',[0 0 0]);
        xlabel('Trial','FontSize',9,'FontName','Arial','Color',[0 0 0]);
        set(gca,'FontName','Arial','FontSize',9,'XColor',[0 0 0],'YColor',[0 0 0],...
            'xtick',0:20:40,'ytick',-.2:.2:.2,'ylim',[-.25 .4],'clim',[-1 1])
        box off
        % quantify correlation.
        R = corr(param,squeeze(pGo_M7(:,iCue,:,1)-pGo_M7(:,iCue,:,2)));
        text(24,-.18,sprintf('R = %.1f',mean(R)))
        surface([1:40;1:40],-.22*ones(2,40),zeros(2,40),[R; R],...
            'facecol','no','edgecol','interp','linew',2)
    end
end
colormap(jet(200))

%%
cd 'M:\projects\MPH\MPHstudy\results\stan\without_17_18_25_51_62'
% Figure S3.
figure('Position',[100 100 1000 400]);
for iCue = 1:4
    subplot(2,4,4+iCue); hold on
    plot(1:40,squeeze(mean(pIncorrectGo_obs(:,iCue,:))),'linewidth',2,'Color',[0 0 0 ])
    if iCue > 2; continue; end
    subplot(2,4,iCue); hold on
    plot(1:40,squeeze(mean(pCorrectGo_obs(:,iCue,:))),'linewidth',2,'Color',[0 0 0 ])
end
labels = {'Go2win','go2avoid','nogo2win','nogo2avoid','Go2win','go2avoid','nogo2win','nogo2avoid'};
for iPlot=1:8; hold on
    subplot(2,4,iPlot); 
    box off
    set(gca,'xtick',0:10:40,'ytick',0:.2:1,'ylim',[0 1],'FontName','Arial',...
        'FontSize',9,'XColor',[0 0 0],'YColor',[0 0 0])
    title(labels{iPlot})
    ylabel('p(Go)','FontSize',9,'FontName','Arial','Color',[0 0 0]);
    xlabel('Trial','FontSize',9,'FontName','Arial','Color',[0 0 0]);
end
% add models.
colors = parula(4);
for iModel = 1:4
    % load in data for each model.
    pGo     = csvread(sprintf('M%d_osap_samples_pGo.csv',iModel+1),1,0);
    pCorrect= csvread(sprintf('M%d_osap_samples_pCorrect.csv',iModel+1),1,0);
    
    % retrieve data to plot.
    pGo                 = reshape(pGo,[94,16,40]);
    pCorrect            = reshape(pCorrect,[94,16,40]);
    correctGo(:,1,:)    = mean(pCorrect(:,[1 2 9 10],:),2);
    correctGo(:,2,:)    = mean(pCorrect(:,[3 4 11 12],:),2);
    incorrectGo(:,1,:)  = mean(pGo(:,[1 2 9 10],:),2) - mean(pCorrect(:,[1 2 9 10],:),2);
    incorrectGo(:,2,:)  = mean(pGo(:,[3 4 11 12],:),2) - mean(pCorrect(:,[3 4 11 12],:),2);
    incorrectGo(:,3,:)  = mean(pGo(:,[5 6 13 14],:),2);
    incorrectGo(:,4,:)  = mean(pGo(:,[7 8 15 16],:),2);
    % plot data.
    for iCue = 1:4
        subplot(2,4,4+iCue); hold on % incorrect Go.
        plot(1:40,squeeze(mean(mySmooth(incorrectGo(:,iCue,:)))),'linewidth',1,'Color',colors(iModel,:))
        if iCue > 2; continue; end
        subplot(2,4,iCue); hold on % correct Go.
        plot(1:40,squeeze(mean(mySmooth(correctGo(:,iCue,:)))),'linewidth',1,'Color',colors(iModel,:))
    end
end

%%
pCorrect_Obs(:,:,:,1) = pCorrectGo2Win;
pCorrect_Obs(:,:,:,2) = pCorrectGo2Avoid;
pIncorrect_Obs(:,:,:,1) = pIncorrectGo2Win;
pIncorrect_Obs(:,:,:,2) = pIncorrectGo2Avoid;
pIncorrect_Obs(:,:,:,3) = pNoGo2Win;
pIncorrect_Obs(:,:,:,4) = pNoGo2Avoid;
pCorrect_Obs(sub2exclude,:,:,:) = [];
pIncorrect_Obs(sub2exclude,:,:,:) = [];
% Figure S4.
for iDrug = 1:2
    figure('Position',[100 100 1000 400]);
    for iCue = 1:4
        subplot(2,4,4+iCue); hold on
        
            plot(1:40,squeeze(mean(pIncorrect_Obs(:,iDrug,:,iCue))),'linewidth',2,'Color',[0 0 0 ])
        
        if iCue > 2; continue; end
        subplot(2,4,iCue); hold on
        
            plot(1:40,squeeze(mean(pCorrect_Obs(:,iDrug,:,iCue))),'linewidth',2,'Color',[0 0 0 ])
        
    end
    labels = {'Go2win','go2avoid','nogo2win','nogo2avoid','Go2win','go2avoid','nogo2win','nogo2avoid'};
    for iPlot=1:8; hold on
        subplot(2,4,iPlot);
        box off
        set(gca,'xtick',0:10:40,'ytick',0:.2:1,'ylim',[0 1],'FontName','Arial',...
            'FontSize',9,'XColor',[0 0 0],'YColor',[0 0 0])
        title(labels{iPlot})
        ylabel('p(Go)','FontSize',9,'FontName','Arial','Color',[0 0 0]);
        xlabel('Trial','FontSize',9,'FontName','Arial','Color',[0 0 0]);
    end
    % add models.
    colors = parula(5);
    for iModel = 1:5
        % load in data for each model.
        pGo     = csvread(sprintf('M%d_osap_samples_pGo.csv',iModel+5),1,0);
        pCorrect= csvread(sprintf('M%d_osap_samples_pCorrect.csv',iModel+5),1,0);
        
        % retrieve data to plot.
        pGo                 = reshape(pGo,[94,16,40]);
        pCorrect            = reshape(pCorrect,[94,16,40]);
        if iDrug == 1; % MPH.
            correctGo(:,1,:)    = mean(pCorrect(:,[1 2],:),2);
            correctGo(:,2,:)    = mean(pCorrect(:,[3 4],:),2);
            incorrectGo(:,1,:)  = mean(pGo(:,[1 2],:),2) - mean(pCorrect(:,[1 2],:),2);
            incorrectGo(:,2,:)  = mean(pGo(:,[3 4],:),2) - mean(pCorrect(:,[3 4],:),2);
            incorrectGo(:,3,:)  = mean(pGo(:,[5 6],:),2);
            incorrectGo(:,4,:)  = mean(pGo(:,[7 8],:),2);
        elseif iDrug ==2 % Placebo.
            correctGo(:,1,:)    = mean(pCorrect(:,[9 10],:),2);
            correctGo(:,2,:)    = mean(pCorrect(:,[11 12],:),2);
            incorrectGo(:,1,:)  = mean(pGo(:,[9 10],:),2) - mean(pCorrect(:,[9 10],:),2);
            incorrectGo(:,2,:)  = mean(pGo(:,[11 12],:),2) - mean(pCorrect(:,[11 12],:),2);
            incorrectGo(:,3,:)  = mean(pGo(:,[13 14],:),2);
            incorrectGo(:,4,:)  = mean(pGo(:,[15 16],:),2);
        end
        
        % plot data.
        for iCue = 1:4
            subplot(2,4,4+iCue); hold on % incorrect Go.
            plot(1:40,squeeze(mean(mySmooth(incorrectGo(:,iCue,:)))),'linewidth',1,'Color',colors(iModel,:))
            if iCue > 2; continue; end
            subplot(2,4,iCue); hold on % correct Go.
            plot(1:40,squeeze(mean(mySmooth(correctGo(:,iCue,:)))),'linewidth',1,'Color',colors(iModel,:))
        end
    end
    
end % end iDrug-loop.
