# Supplementary material for: Catecholaminergic challenge uncovers distinct Pavlovian and instrumental mechanisms of motivated (in)action
Source: eLife. 2017 May 15;6:e22169. doi: 10.7554/eLife.22169 (PMC5432212; doi:10.7554/eLife.22169)
Supplement: Source code 1. — This zip-file contains source code for (1) deblinding, (2) descriptives & demographics, (3) mood ratings, (4) motivational Go-NoGo task, and a README.txt file with description of the source code and code structure. DOI: http://dx.doi.org/10.7554/eLife.22169.019 [file elife-22169-code1.zip › 4. motivational gonogo task/MPHpav_figures.R]

library(lme4)
library(doBy) # for esticon.
library(ggplot2) # for qplot.
library(psych) # for describeBy.
library(car) # for scatterplot.

# load previously estimated model data.
setwd("~/Dropbox/MPH4R")
source("simpef.R")
source("simpef2.R")

filenameGo = "MPHpav_mm_go.RData"	
load(filenameGo)

# Figure S1.
# ----------------------------------------------------------------------------------------------------------------------------------------.
# N=99 - prep data.
dat <- Mgo.basic
effectLabels = names(fixef(dat))
fixedEffects = fixef(dat)
se = sqrt(diag(vcov(dat)))
ci_lower = fixedEffects - 1.96*se
ci_upper = fixedEffects + 1.96*se
pval = esticon(dat,diag(length(fixedEffects)))[,'Pr(>|X^2|)']
transf = function(x){logistic(x)-.5}
# actual plotting.
dev.new(width=5.4,height=4)
dat2plot <- data.frame(x = factor(effectLabels), y = transf(fixedEffects),ci_lower = ci_lower)
dat2plot$x <- factor(dat2plot$x,levels=dat2plot$x[order(dat2plot$ci_lower)])
ggplot(dat2plot, aes(x=x,y=y,fill=cut(-pval,-c(-Inf,.001,.01,.05,.1,.2,1)))) + geom_bar(stat="identity") + scale_fill_brewer(palette = "RdBu",name="p-value")+ scale_y_continuous(breaks=c(0,.1,.2,.3,.4)) + geom_errorbar(aes(ymin=transf(ci_lower),ymax=transf(ci_upper))) + expand_limits(x=c(-1,26)) + coord_flip()+ theme_classic() + theme(axis.title=element_text(size=11),axis.text=element_text(size=9))+labs(title="Fixed effect (N=99)",y="Estimate (probability of Go)",x=" ")
ggsave(filename="fixef_pGo_N=99.eps")
dev.off()
# N=106 - prep data.
dat <- Mgo.all.basic
fixedEffects = fixef(dat)
se = sqrt(diag(vcov(dat)))
ci_lower = fixedEffects - 1.96*se
ci_upper = fixedEffects + 1.96*se
pval = esticon(dat,diag(length(fixedEffects)))[,'Pr(>|X^2|)']
transf = function(x){logistic(x)-.5}
# actual plotting.
dev.new(width=5.4,height=4)
dat2plot <- data.frame(x = factor(effectLabels), y = transf(fixedEffects),ci_lower = ci_lower)
dat2plot$x <- factor(dat2plot$x,levels=dat2plot$x[order(dat2plot$ci_lower)])
ggplot(dat2plot, aes(x=x,y=y,fill=cut(-pval,-c(-Inf,.001,.01,.05,.1,.2,1)))) + geom_bar(stat="identity") + scale_fill_brewer(palette = "RdBu",name="p-value")+ scale_y_continuous(breaks=c(0,.1,.2,.3,.4)) + geom_errorbar(aes(ymin=transf(ci_lower),ymax=transf(ci_upper))) + expand_limits(x=c(-1,26)) + coord_flip()+ theme_classic() + theme(axis.title=element_text(size=11),axis.text=element_text(size=9))+labs(title="Fixed effect (N=106)",y="Estimate (probability of Go)",x=" ")
ggsave(filename="fixef_pGo_N=106.eps")
dev.off()


# Figure 4BC.
# ----------------------------------------------------------------------------------------------------------------------------------------.
# # individual differences in MPH effect.
dat2plot = read.csv("dat2plot4R.csv",header=TRUE)
ylab <- expression('p(Go)'['Win-Avoid'])
# full drug x valence x lSpan interaction on p(Go).
dev.new(width=2.3,height=2.3)
qplot(x=dat2plot$lSpan,y=dat2plot$pValMPH-dat2plot$pValPla,xlab="Listening Span",ylab=ylab,size=I(1.2)) + stat_smooth(method="lm",colour="black",alpha=1) + geom_point(size=I(1.2))+ scale_y_continuous(breaks=c(-.6,-.3,0,.3,.6)) + expand_limits(y=c(-.75,.6),x=c(2.5, 7.5)) + scale_x_continuous(breaks=c(3,4,5,6,7))+ geom_point(size=I(1.2))+theme(panel.grid = element_blank())+ theme_classic() 
ggsave(filename="drugxvalxspan.eps")
dev.off()
# full drug x valence x lSpan interaction on p(incorrect Go)
ylab <- expression('p(incorrect Go)'['Win-Avoid'])
dev.new(width=2.3,height=2.3)
flab = names(fixef(Mincorrectgo))
lSpan = describeBy(data$lSpan,group=as.factor(data$sID),mat=TRUE)$mean
yIncorrect = fixef(Mincorrectgo)[flab=="drug:valence"] + fixef(Mincorrectgo)[flab=="drug:valence:lSpan"]*lSpan + ranef(Mincorrectgo)$sID[,names(ranef(Mincorrectgo)$sID)=="drug:valence"]
qplot(x=dat2plot$lSpan,y=transf(yIncorrect),xlab="Listening Span",ylab=ylab,size=I(1.2)) + stat_smooth(method="lm",colour="black",alpha=1) + geom_point(size=I(1.2))+ scale_y_continuous(breaks=c(-.2,-.1,0,.1,.2)) + expand_limits(y=c(-.35,.25),x=c(2.5, 7.5)) + scale_x_continuous(breaks=c(3,4,5,6,7))+ geom_point(size=I(1.2))+theme(panel.grid = element_blank())+ theme_classic() 
ggsave(filename="pIncorrectGo_drugxvalxspan.eps")
dev.off()


# Figure 4 - supplement 1.
# ----------------------------------------------------------------------------------------------------------------------------------------.
# WM x valence for Placebo/MPH.
ylab <- expression('p(Go)'['Win-Avoid'])
dev.new(width=2.3,height=2.3)
qplot(x=dat2plot$lSpan,y=dat2plot$pValPla,xlab="Listening Span",ylab=ylab,size=I(1.2)) + stat_smooth(method="lm",colour="black",alpha=1) + geom_point(size=I(1.2))+ scale_y_continuous(breaks=c(-.6,-.3,0,.3,.6)) + expand_limits(y=c(-.5,.6),x=c(2.5, 7.5)) + scale_x_continuous(breaks=c(3,4,5,6,7))+ geom_point(size=I(1.2))+theme(panel.grid = element_blank())+ theme_classic() 
ggsave(filename="drugxvalxspan_placebo.eps")
dev.off()
dev.new(width=2.3,height=2.3)
qplot(x=dat2plot$lSpan,y=dat2plot$pValMPH,xlab="Listening Span",ylab=ylab,size=I(1.2)) + stat_smooth(method="lm",colour="black",alpha=1) + geom_point(size=I(1.2))+ scale_y_continuous(breaks=c(-.6,-.3,0,.3,.6)) + expand_limits(y=c(-.5,.6),x=c(2.5, 7.5)) + scale_x_continuous(breaks=c(3,4,5,6,7))+ geom_point(size=I(1.2))+theme(panel.grid = element_blank())+ theme_classic() 
ggsave(filename="drugxvalxspan_mph.eps")
dev.off()
# full drug x valence x lSpan interaction on p(correct Go)
ylab <- expression('p(correct Go)'['Win-Avoid'])
dev.new(width=2.3,height=2.3)
flab = names(fixef(Mcorrectgo))
lSpan = describeBy(data$lSpan,group=as.factor(data$sID),mat=TRUE)$mean
yCorrect = fixef(Mcorrectgo)[flab=="drug:valence"] + fixef(Mcorrectgo)[flab=="drug:valence:lSpan"]*lSpan + ranef(Mcorrectgo)$sID[,names(ranef(Mcorrectgo)$sID)=="drug:valence"]
qplot(x=dat2plot$lSpan,y=transf(yCorrect),xlab="Listening Span",ylab=ylab,size=I(1.2)) + stat_smooth(method="lm",colour="black",alpha=1) + geom_point(size=I(1.2))+ scale_y_continuous(breaks=c(-.2,-.1,0,.1,.2)) + expand_limits(y=c(-.35,.25),x=c(2.5, 7.5)) + scale_x_continuous(breaks=c(3,4,5,6,7))+ geom_point(size=I(1.2))+theme(panel.grid = element_blank())+ theme_classic() 
ggsave(filename="pCorrectGo_drugxvalxspan.eps")
dev.off()


# Figure 3C.
# ----------------------------------------------------------------------------------------------------------------------------------------.
load("n=94/M5posteriors_obsData.Rdata")
dev.new(width=1.5,height=1.5); 
qplot(exp(density(posteriors[,1])$x),density(posteriors[,1])$y,xlab="rho",ylab="density",main="",geom="line") + theme_classic() +expand_limits(y=c(0,4),x=c(0,50))+scale_y_continuous(breaks=c(0,2,4))+scale_x_continuous(breaks=c(0,25,50)) 
ggsave(filename="n=94/M4_posteriors1.eps")
dev.off()
dev.new(width=1.5,height=1.5); 
qplot(logistic(density(posteriors[,2])$x),density(posteriors[,2])$y,xlab="epsilon",ylab=" ",main="",geom="line") + theme_classic() +expand_limits(y=c(0,4),x=c(0,.06))+scale_y_continuous(breaks=c(0,2,4))+scale_x_continuous(breaks=c(0,.02,0.04)) 
ggsave(filename="n=94/M4_posteriors2.eps")
dev.off()
dev.new(width=1.5,height=1.5); 
qplot(density(posteriors[,3])$x,density(posteriors[,3])$y,xlab="go bias",ylab=" ",main="",geom="line") + theme_classic() +expand_limits(y=c(0,6.5),x=c(-.3,.1))+scale_y_continuous(breaks=c(0,3,6))+scale_x_continuous(breaks=c(-.4,-.2,0)) 
ggsave(filename="n=94/M4_posteriors3.eps")
dev.off()
dev.new(width=1.5,height=1.5); 
qplot(density(posteriors[,4])$x,density(posteriors[,4])$y,xlab="pi",ylab=" ",main="",geom="line") + theme_classic() +expand_limits(y=c(0,4),x=c(-.7,.7))+scale_y_continuous(breaks=c(0,2,4))+scale_x_continuous(breaks=c(-.5,0,.5)) 
ggsave(filename="n=94/M4_posteriors4.eps")
dev.off()
dev.new(width=1.5,height=1.5); 
qplot(density(posteriors[,5])$x,density(posteriors[,5])$y,xlab="kappa",ylab=" ",main="",geom="line") + theme_classic() +expand_limits(y=c(0,4),x=c(0,1.7))+scale_y_continuous(breaks=c(0,2,4))+scale_x_continuous(breaks=c(0,.5,1,1.5)) 
ggsave(filename="n=94/M4_posteriors5.eps")
dev.off()


# Figure S2C.
# ----------------------------------------------------------------------------------------------------------------------------------------.
load("n=99/M5posteriors_obsData.Rdata")
dev.new(width=1.5,height=1.5); 
qplot(exp(density(posteriors[,1])$x),density(posteriors[,1])$y,xlab="rho",ylab="density",main="",geom="line") + theme_classic() +expand_limits(y=c(0,4),x=c(0,50))+scale_y_continuous(breaks=c(0,2,4))+scale_x_continuous(breaks=c(0,25,50)) 
ggsave(filename="n=99/M4_posteriors1.eps")
dev.off()
dev.new(width=1.5,height=1.5); 
qplot(logistic(density(posteriors[,2])$x),density(posteriors[,2])$y,xlab="epsilon",ylab=" ",main="",geom="line") + theme_classic() +expand_limits(y=c(0,4),x=c(0,.06))+scale_y_continuous(breaks=c(0,2,4))+scale_x_continuous(breaks=c(0,.02,0.04)) 
ggsave(filename="n=99/M4_posteriors2.eps")
dev.off()
dev.new(width=1.5,height=1.5); 
qplot(density(posteriors[,3])$x,density(posteriors[,3])$y,xlab="go bias",ylab=" ",main="",geom="line") + theme_classic() +expand_limits(y=c(0,6.5),x=c(-.3,.1))+scale_y_continuous(breaks=c(0,3,6))+scale_x_continuous(breaks=c(-.4,-.2,0)) 
ggsave(filename="n=99/M4_posteriors3.eps")
dev.off()
dev.new(width=1.5,height=1.5); 
qplot(density(posteriors[,4])$x,density(posteriors[,4])$y,xlab="pi",ylab=" ",main="",geom="line") + theme_classic() +expand_limits(y=c(0,4),x=c(-.7,.7))+scale_y_continuous(breaks=c(0,2,4))+scale_x_continuous(breaks=c(-.5,0,.5)) 
ggsave(filename="n=99/M4_posteriors4.eps")
dev.off()
dev.new(width=1.5,height=1.5); 
qplot(density(posteriors[,5])$x,density(posteriors[,5])$y,xlab="kappa",ylab=" ",main="",geom="line") + theme_classic() +expand_limits(y=c(0,4),x=c(0,1.7))+scale_y_continuous(breaks=c(0,2,4))+scale_x_continuous(breaks=c(0,.5,1,1.5)) 
ggsave(filename="n=99/M4_posteriors5.eps")
dev.off()


# Figure 5B.
# ----------------------------------------------------------------------------------------------------------------------------------------.
load("n=94/M10posteriors_obsData.Rdata")
dev.new(width=1.5,height=1.5); 
qplot(exp(density(posteriors[,1])$x),density(posteriors[,1])$y,xlab="rho",ylab="density",main="",geom="line") + theme_classic() +expand_limits(y=c(0,4),x=c(0,50))+scale_y_continuous(breaks=c(0,2,4))+scale_x_continuous(breaks=c(0,25,50,75)) 
ggsave(filename="n=94/M10_posteriors1.eps")
dev.off()
dev.new(width=1.5,height=1.5); 
qplot(logistic(density(posteriors[,2])$x),density(posteriors[,2])$y,xlab="epsilon",ylab=" ",main="",geom="line") + theme_classic() +expand_limits(y=c(0,4),x=c(0,.06))+scale_y_continuous(breaks=c(0,2,4))+scale_x_continuous(breaks=c(0,.02,0.04)) 
ggsave(filename="n=94/M10_posteriors2.eps")
dev.off()
dev.new(width=1.5,height=1.5); 
qplot(density(posteriors[,3])$x,density(posteriors[,3])$y,xlab="go bias",ylab=" ",main="",geom="line") + theme_classic() +expand_limits(y=c(0,6.5),x=c(-.3,.1))+scale_y_continuous(breaks=c(0,3,6))+scale_x_continuous(breaks=c(-.4,-.2,0)) 
ggsave(filename="n=94/M10_posteriors3.eps")
dev.off()
dev.new(width=1.5,height=1.5); 
qplot(density(posteriors[,4])$x,density(posteriors[,4])$y,xlab="pi",ylab=" ",main="",geom="line") + theme_classic() +expand_limits(y=c(0,4),x=c(-.7,.7))+scale_y_continuous(breaks=c(0,2,4))+scale_x_continuous(breaks=c(-.5,0,.5)) 
ggsave(filename="n=94/M10_posteriors4.eps")
dev.off()
dev.new(width=1.5,height=1.5); 
qplot(density(posteriors[,5])$x,density(posteriors[,5])$y,xlab="kappa",ylab=" ",main="",geom="line") + theme_classic() +expand_limits(y=c(0,4),x=c(0,1.7))+scale_y_continuous(breaks=c(0,2,4))+scale_x_continuous(breaks=c(0,.5,1,1.5)) 
ggsave(filename="n=94/M10_posteriors5.eps")
dev.off()
dev.new(width=1.5,height=1.5); 
qplot(density(posteriors[,6])$x,density(posteriors[,6])$y,xlab="pi_MPH",ylab=" ",main="",geom="line") + theme_classic() +expand_limits(y=c(0,4),x=c(-1,.7))+scale_y_continuous(breaks=c(0,2,4))+scale_x_continuous(breaks=c(-1,-.5,0,.5)) 
ggsave(filename="n=94/M10_posteriors6.eps")
dev.off()
dev.new(width=1.5,height=1.5); 
qplot(logistic(density(posteriors[,7])$x),density(posteriors[,6])$y,xlab="kappa_MPH-diffuse",ylab=" ",main="",geom="line") + theme_classic() +expand_limits(y=c(0,4),x=c(0,.006))+scale_y_continuous(breaks=c(0,2,4))+scale_x_continuous(breaks=c(0,.003,.006)) 
ggsave(filename="n=94/M10_posteriors7.eps")
dev.off()


# Figure S2D.
# ----------------------------------------------------------------------------------------------------------------------------------------.
load("n=99/M10posteriors_obsData.Rdata")
dev.new(width=1.5,height=1.5); 
qplot(exp(density(posteriors[,1])$x),density(posteriors[,1])$y,xlab="rho",ylab="density",main="",geom="line") + theme_classic() +expand_limits(y=c(0,4),x=c(0,50))+scale_y_continuous(breaks=c(0,2,4))+scale_x_continuous(breaks=c(0,25,50,75)) 
ggsave(filename="n=99/M10_posteriors1.eps")
dev.off()
dev.new(width=1.5,height=1.5); 
qplot(logistic(density(posteriors[,2])$x),density(posteriors[,2])$y,xlab="epsilon",ylab=" ",main="",geom="line") + theme_classic() +expand_limits(y=c(0,4),x=c(0,.06))+scale_y_continuous(breaks=c(0,2,4))+scale_x_continuous(breaks=c(0,.02,0.04)) 
ggsave(filename="n=99/M10_posteriors2.eps")
dev.off()
dev.new(width=1.5,height=1.5); 
qplot(density(posteriors[,3])$x,density(posteriors[,3])$y,xlab="go bias",ylab=" ",main="",geom="line") + theme_classic() +expand_limits(y=c(0,8),x=c(-.3,.1))+scale_y_continuous(breaks=c(0,3,6))+scale_x_continuous(breaks=c(-.4,-.2,0)) 
ggsave(filename="n=99/M10_posteriors3.eps")
dev.off()
dev.new(width=1.5,height=1.5); 
qplot(density(posteriors[,4])$x,density(posteriors[,4])$y,xlab="pi",ylab=" ",main="",geom="line") + theme_classic() +expand_limits(y=c(0,4),x=c(-.7,.7))+scale_y_continuous(breaks=c(0,2,4))+scale_x_continuous(breaks=c(-.5,0,.5)) 
ggsave(filename="n=99/M10_posteriors4.eps")
dev.off()
dev.new(width=1.5,height=1.5); 
qplot(density(posteriors[,5])$x,density(posteriors[,5])$y,xlab="kappa",ylab=" ",main="",geom="line") + theme_classic() +expand_limits(y=c(0,4),x=c(0,1.7))+scale_y_continuous(breaks=c(0,2,4))+scale_x_continuous(breaks=c(0,.5,1,1.5)) 
ggsave(filename="n=99/M10_posteriors5.eps")
dev.off()
dev.new(width=1.5,height=1.5); 
qplot(density(posteriors[,6])$x,density(posteriors[,6])$y,xlab="pi_MPH",ylab=" ",main="",geom="line") + theme_classic() +expand_limits(y=c(0,4),x=c(-1,.7))+scale_y_continuous(breaks=c(0,2,4))+scale_x_continuous(breaks=c(-1,-.5,0,.5)) 
ggsave(filename="n=99/M10_posteriors6.eps")
dev.off()
dev.new(width=1.5,height=1.5); 
qplot(logistic(density(posteriors[,7])$x),density(posteriors[,6])$y,xlab="kappa_MPH-diffuse",ylab=" ",main="",geom="line") + theme_classic() +expand_limits(y=c(0,4),x=c(0,.006))+scale_y_continuous(breaks=c(0,2,4))+scale_x_continuous(breaks=c(0,.003,.006)) 
ggsave(filename="n=99/M10_posteriors7.eps")
dev.off()


# Figure 5CD.
# ----------------------------------------------------------------------------------------------------------------------------------------.
lSpan = read.csv("dat2plot4R.csv",header=TRUE)$lSpan[-c(17,18,25,51,62)] # subjects that were excluded from modelling.
load("n=94/M10estimates_obsData.Rdata")
dev.new(width=2.3,height=2.3)
qplot(x=lSpan,y=xbay[,6],xlab="Listening span",ylab="pi_MPH",size=I(1.2)) + stat_smooth(method="lm",colour="black",alpha=1) + geom_point(size=I(1.2))+ scale_y_continuous(breaks=c(-4,-2,0,2,4)) + expand_limits(y=c(-4.2,4.2),x=c(2.5, 7.5)) + scale_x_continuous(breaks=c(3,4,5,6,7))+ geom_point(size=I(1.2))+theme(panel.grid = element_blank())+ theme_classic() 
ggsave(filename="n=94/M10_pixspan.eps")
dev.off()
dev.new(width=2.3,height=2.3)
qplot(x=lSpan,y=xbay[,7],xlab="Listening span",ylab="kappa_MPH-diffuse",size=I(1.2)) + stat_smooth(method="lm",colour="black",alpha=1) + geom_point(size=I(1.2))+ scale_y_continuous(breaks=logit(c(.02,.005,.001)),labels=c(.02,.005,.001)) + expand_limits(y=c(-7.2,-3.5),x=c(2.5, 7.5)) + scale_x_continuous(breaks=c(3,4,5,6,7))+ geom_point(size=I(1.2))+theme(panel.grid = element_blank())+ theme_classic() 
ggsave(filename="n=94/M10_kappadiffusexspan.eps")
load("n=94/M10_simulation_pGodrugxval.Rdata")
dev.new(width=2.3,height=2.3)
qplot(x=lSpan,y=pGo_drugxval,xlab="Listening Span",ylab=" ",size=I(1.2)) + stat_smooth(method="lm",colour="black",alpha=1) + geom_point(size=I(1.2))+ scale_y_continuous(breaks=c(-.6,-.3,0,.3,.6)) + expand_limits(y=c(-.75,.6),x=c(2.5, 7.5)) + scale_x_continuous(breaks=c(3,4,5,6,7))+ geom_point(size=I(1.2))+theme(panel.grid = element_blank())+ theme_classic() 
ggsave(filename="n=94/M10_simulation_pGodrugxval.eps")
dev.off()
load("n=94/M10_osap_pGodrugxval.Rdata")
dev.new(width=2.3,height=2.3)
qplot(x=lSpan,y=pGo_drugxval,xlab="Listening Span",ylab=" ",size=I(1.2)) + stat_smooth(method="lm",colour="black",alpha=1) + geom_point(size=I(1.2))+ scale_y_continuous(breaks=c(-.6,-.3,0,.3,.6)) + expand_limits(y=c(-.75,.6),x=c(2.5, 7.5)) + scale_x_continuous(breaks=c(3,4,5,6,7))+ geom_point(size=I(1.2))+theme(panel.grid = element_blank())+ theme_classic() 
ggsave(filename="n=94/M10_osap_pGodrugxval.eps")
dev.off()


# Figure S2EF.
# ----------------------------------------------------------------------------------------------------------------------------------------.
lSpan = read.csv("dat2plot4R.csv",header=TRUE)$lSpan
load("/Users/jcswart/Dropbox/MPH4R/n=99/M10estimates_obsData.Rdata")
dev.new(width=2.3,height=2.3)
qplot(x=lSpan,y=xbay[,6],xlab="Listening span",ylab="pi_MPH",size=I(1.2)) + stat_smooth(method="lm",colour="black",alpha=1) + geom_point(size=I(1.2))+ scale_y_continuous(breaks=c(-4,-2,0,2,4)) + expand_limits(y=c(-4.2,4.2),x=c(2.5, 7.5)) + scale_x_continuous(breaks=c(3,4,5,6,7))+ geom_point(size=I(1.2))+theme(panel.grid = element_blank())+ theme_classic() 
ggsave(filename="n=99/M10_pixspan.eps")
dev.off()
dev.new(width=2.3,height=2.3)
qplot(x=lSpan,y=xbay[,7],xlab="Listening span",ylab="kappa_MPH-diffuse",size=I(1.2)) + stat_smooth(method="lm",colour="black",alpha=1) + geom_point(size=I(1.2))+ scale_y_continuous(breaks=logit(c(.02,.005,.001)),labels=c(.02,.005,.001)) + expand_limits(y=c(-7.2,-3.5),x=c(2.5, 7.5)) + scale_x_continuous(breaks=c(3,4,5,6,7))+ geom_point(size=I(1.2))+theme(panel.grid = element_blank())+ theme_classic() 
ggsave(filename="n=99/M10_kappadiffusexspan.eps")
load("/Users/jcswart/Dropbox/MPH4R/n=94/M9estimates_obsData.Rdata")
lSpan = read.csv("dat2plot4R.csv",header=TRUE)$lSpan[-c(17,18,25,51,62)] # subjects that were excluded from modelling.
dev.new(width=2.3,height=2.3)
qplot(x=lSpan,y=xbay[,7],xlab="Listening Span",ylab="kappa_MPH",size=I(1.2)) + stat_smooth(method="lm",colour="black",alpha=1) + geom_point(size=I(1.2))+ scale_y_continuous(breaks=c(-2,-1,0,1,2)) + expand_limits(y=c(-.75,.6),x=c(2.5, 7.5)) + scale_x_continuous(breaks=c(3,4,5,6,7))+ geom_point(size=I(1.2))+theme(panel.grid = element_blank())+ theme_classic() 
ggsave(filename="n=94/M9_kappaselectivexspan.eps")
dev.off()


# Figure 3 - supplement 3.
# ----------------------------------------------------------------------------------------------------------------------------------------.
library(GGally)
load("n=94/M5estimates_obsData.Rdata")
dat <- data.frame('rho'=xbay[,1],'epsilon'=xbay[,2],'go bias'=xbay[,3],'pi'=xbay[,4],'kappa'=xbay[,5])
dev.new(width=5,height=8); 
ggpairs(dat)+theme_classic()
ggsave(filename="n=94/M5_correlation_params.eps")
dev.off()

# Figure 5 - supplement 2.
# ----------------------------------------------------------------------------------------------------------------------------------------.
load("n=94/M10estimates_obsData.Rdata")
dat <- data.frame('rho'=xbay[,1],'epsilon'=xbay[,2],'go bias'=xbay[,3],'pi'=xbay[,4],'kappa'=xbay[,5],'MPHpi'=xbay[,6],'MPHkappadiff'=xbay[,7])
dev.new(width=5,height=8); 
ggpairs(dat)+theme_classic()
ggsave(filename="n=94/M10_correlation_params.eps")
dev.off()
