# Supplementary material for: Catecholaminergic challenge uncovers distinct Pavlovian and instrumental mechanisms of motivated (in)action
Source: eLife. 2017 May 15;6:e22169. doi: 10.7554/eLife.22169 (PMC5432212; doi:10.7554/eLife.22169)
Supplement: Source code 1. — This zip-file contains source code for (1) deblinding, (2) descriptives & demographics, (3) mood ratings, (4) motivational Go-NoGo task, and a README.txt file with description of the source code and code structure. DOI: http://dx.doi.org/10.7554/eLife.22169.019 [file elife-22169-code1.zip › 4. motivational gonogo task/MPHpav_mixedmodels.R]

# ============================================================================
# MIXED MODEL ANALYSIS OF MPH PAVLOVIAN GO/NOGO DATA.
# 1. Basic analyses.
# By Jennifer C. Swart, 2015.
# ============================================================================


# SETUP.
# ----------------------------------------------------------------------------
# install packages if necessary.
install.packages("lme4") 
install.packages("car")
install.packages("pbkrtest") 
install.packages("lattice") 
install.packages("doBy") 
# load package for mixed models.
library(lme4) # for (g)lmer.
library(car) # for Anova.
library(pbkrtest)
library(lattice) # for plotting.
library(doBy) # for esticon.

# load the data of the included subjects (N=99).
setwd("~/Dropbox/MPH4R")
data <- read.csv("MPH4mixedmodelR.csv",header=TRUE)

# load custom scripts.
source("simpef.R")

# recode IVs to [-1 1]:
data$drug[data$drug == 0] 	  		= -1
data$order[data$order == 0] 		= -1
data$day[data$day == 1] 				= -1
data$day[data$day == 2] 				= 1
data$valence[data$valence == 0] = -1
data$action[data$action == 0]   	= -1
data$gender[data$gender == 0]   = -1
data$accuracy 										= data$DVacc
data$accuracy[data$accuracy == 0] = -1

# prepare DVs.
data$DVcorrectGo 					= data$DVgo*data$DVacc
data$DVincorrectGo 				= data$DVgo*(1-data$DVacc)
# as we can see, there are some very small RTs (to small for the cue to have been processed)
sort(data$DVrt)[1:20] # only 11 RTs were shorter than 100ms, so nothing to worry about in this huge data set. We will exclude these from the analysis.
# discard RTs < 100 ms.
data$DVrt[data$DVrt < .1] 	= NaN
# ln-transform to improve normality: make sure to add a constant such that RT > 1.
data$DVlnrt 								= log(data$DVrt+.9)

# keep all subject data in separate file.
allData 					= data
data 							= data[data$inclusions==1,]

# mean correct covariates.
data$BIS 					= data$BIS - mean(data$BIS)
data$lSpan 			= data$lSpan - mean(data$lSpan)
data$nlv 					= data$nlv - mean(data$nlv)
allData$BIS			= allData $BIS - mean(allData $BIS,na.rm=TRUE)
allData $lSpan 		= allData $lSpan - mean(allData $lSpan,na.rm=TRUE)
allData $nlv 			= allData $nlv - mean(allData $nlv,na.rm=TRUE)

# perform some data checks.
summary(data)
head(data)
tail(data)
summary(allData)
head(allData)
tail(allData)

filenameGo = "MPHpav_mm_go.RData"
filenameRT = "MPHpav_mm_rt.RData"


# 1. PERFORMING MIXED MODEL ANALYSES PER DATA TYPE.
# ---------------------------------------------------------------------------------------------------------------------------

# P(GO).
# ============================================================================

# MIXED-EFFECTS MODEL.
# ---------------------------------------------------------------------------------------------------------------------------
# we choose the maximum number of iterations (maxfun) the model optimizer will try to 10*(number of parameters)^2.
# BASIC MODEL: fixed effects model of interest + maximal random effects structure per subject.
Mgo.basic = glmer(DVgo ~ drug*valence*action*(lSpan+BIS) + (1+drug*valence*action|sID), family = binomial, data = data,control=glmerControl(optimizer="bobyqa",optCtrl = list(maxfun = 36000)))
summary(Mgo.basic)
Anova(Mgo.basic,type=3)
save(data,Mgo.basic,file = filenameGo)

# CONTROL ANALYSES - EXTENDED MODELS (incl. nuisance fixed effects).
# ---------------------------------------------------------------------------------------------------------------------------
# 1. basic model + day.
Mgo.ext1 = glmer(DVgo ~ drug*valence*action*(lSpan+BIS) + day + (1+drug*valence*action|sID), family=binomial, data = data,control=glmerControl(optimizer="bobyqa",optCtrl = list(maxfun = 37210)))
summary(Mgo.ext1)
compGo.ext1 = anova(Mgo.basic,Mgo.ext1,test="Chisq")
# conclusion: no significant improvement by adding day.
save(data,Mgo.basic,Mgo.ext1,compGo.ext1,file = filenameGo)

# 2. basic model + order by sign. drug effects.
Mgo.ext2 = glmer(DVgo ~ drug*valence*action*(lSpan+BIS) + order:drug:valence:lSpan + order:drug:action:lSpan+ (1+drug*valence*action|sID), family=binomial, data = data,control=glmerControl(optimizer="bobyqa",optCtrl = list(maxfun = 38440)))
summary(Mgo.ext2)
compGo.ext2 = anova(Mgo.basic,Mgo.ext2,test="Chisq")
# conclusion: order by drug interactions don't improve the model.
save(data,Mgo.basic,Mgo.ext1,Mgo.ext2,compGo.ext1,compGo.ext2,file = filenameGo)

# 3. basic model + gender & nlv.
Mgo.ext3 = glmer(DVgo~ drug*valence*action*(lSpan+BIS) + nlv + gender + (1+drug*valence*action|sID), family=binomial, data = data,control=glmerControl(optimizer="bobyqa",optCtrl = list(maxfun = 38440)))
summary(Mgo.ext3)
compGo.ext3 = anova(Mgo.basic,Mgo.ext3,test="Chisq")
# conclusion: no sign. contribution of gender and nlv.
save(data,Mgo.basic,Mgo.ext1,Mgo.ext2,Mgo.ext3,compGo.ext1,compGo.ext2,compGo.ext3,file = filenameGo)

# Correct & Incorrect Go responses (Go cues only).
# ============================================================================
# Correct Go - final model pGo: fixed effects model of interest + maximal random effects structure per subject.
Mcorrectgo = glmer(DVcorrectGo ~ drug*valence*(lSpan+BIS) + (1+drug*valence|sID), family = binomial, data = data[data$DVincorrectGo != 1 & data$action == 1,], control=glmerControl(optimizer="bobyqa",optCtrl = list(maxfun = 4840)))
summary(Mcorrectgo)
Anova(Mcorrectgo,type=3)
save(data,Mgo.basic,Mgo.ext1,Mgo.ext2,Mgo.ext3,compGo.ext1,compGo.ext2,compGo.ext3,Mcorrectgo,file = filenameGo)

# Incorrect Go - final model pGo: fixed effects model of interest + maximal random effects structure per subject.
Mincorrectgo = glmer(DVincorrectGo ~ drug*valence*(lSpan+BIS) + (1+drug*valence|sID), family = binomial, data = data[data$DVcorrectGo != 1 & data$action == 1,], control=glmerControl(optimizer="bobyqa",optCtrl = list(maxfun = 4840)))
summary(Mincorrectgo)
Anova(Mincorrectgo,type=3)
save(data,Mgo.basic,Mgo.ext1,Mgo.ext2,Mgo.ext3,compGo.ext1,compGo.ext2,compGo.ext3,Mcorrectgo,Mincorrectgo,file = filenameGo)


# ADDITIONAL CONTROL ANALYSES.
# ---------------------------------------------------------------------------------------------------------------------------
# 1. repeat the final analysis with all subjects: pGo
Mgo.all.basic = glmer(DVgo ~ drug*valence*action*(lSpan+BIS) + (1+drug*valence*action|sID), family = binomial, data = allData,control=glmerControl(optimizer="bobyqa",optCtrl = list(maxfun = 36000)))
summary(Mgo.all.basic)
save(data,Mgo.basic,Mgo.ext1,Mgo.ext2,Mgo.ext3,compGo.ext1,compGo.ext2,compGo.ext3,Mcorrectgo,Mincorrectgo,allData,Mgo.all.basic,file = filenameGo)

# 2. repeat the final analysis with all subjects: pCorrect Go.
Mcorrectgo.all = glmer(DVcorrectGo ~ drug*valence*(lSpan+BIS) + (1+drug*valence|sID), family = binomial, data = allData[allData$DVincorrectGo != 1 & allData$action == 1,], control=glmerControl(optimizer="bobyqa",optCtrl = list(maxfun = 4840)))
summary(Mcorrectgo.all)
save(data,Mgo.basic,Mgo.ext1,Mgo.ext2,Mgo.ext3,compGo.ext1,compGo.ext2,compGo.ext3,Mcorrectgo,Mincorrectgo,allData,Mgo.all.basic,Mcorrectgo.all,file = filenameGo)

# 3. repeat the final analysis with all subjects: pIncorrect Go.
Mincorrectgo.all = glmer(DVincorrectGo ~ drug*valence*(lSpan+BIS) + (1+drug*valence|sID), family = binomial, data = allData[allData$DVcorrectGo != 1 & allData$action == 1,], control=glmerControl(optimizer="bobyqa",optCtrl = list(maxfun = 4840)))
summary(Mincorrectgo.all)
save(data,Mgo.basic,Mgo.ext1,Mgo.ext2,Mgo.ext3,compGo.ext1,compGo.ext2,compGo.ext3,Mcorrectgo,Mincorrectgo,allData,Mgo.all.basic,Mcorrectgo.all,Mincorrectgo.all,file = filenameGo)


# SIMPLE EFFECTS.
# ---------------------------------------------------------------------------------------------------------------------------
simpef(Mgo.basic, "valence:action", "valence","action") # slightly more significant for Go cues.
simpef(Mgo.basic, "drug:valence:lSpan", "valence:lSpan","drug") # sign for MPH only.
simpef(Mgo.basic, "drug:action:lSpan", "action:lSpan","drug") # sign for MPH only.


# RESPONSE TIMES.
# ============================================================================

# DIAGNOSTICS RAW DATA.
# ---------------------------------------------------------------------------------------------------------------------------
# create densityplot (with lattice) to see the distribution of the DV (also depending on the predictors).
xlab = "RT (raw)"
densityplot(~DVrt,data,xlab = xlab)
densityplot(~DVrt|as.factor(sID),data,xlab = xlab)
densityplot(~DVrt|as.factor(action),data,xlab = xlab,strip = strip.custom(factor.levels = c("NoGo","Go")))
densityplot(~DVrt|as.factor(valence),data,xlab = xlab,strip = strip.custom(factor.levels = c("Aversive","Appetitive")))
densityplot(~DVrt|as.factor(drug),data,xlab = xlab,strip = strip.custom(factor.levels= c("Placebo","MPH")))
# NOTE: The DV looks rather positively skewed, so therefor we will see whether ln-transforming the data improves the normality of the distribution.
xlab = "RT (ln-transformed)"
densityplot(~DVlnrt,data,xlab = xlab)
densityplot(~DVlnrt|as.factor(sID),data,xlab = xlab)
densityplot(~DVlnrt|as.factor(action),data,xlab = xlab,strip = strip.custom(factor.levels = c("NoGo","Go")))
densityplot(~DVlnrt|as.factor(valence),data,xlab = xlab,strip = strip.custom(factor.levels = c("Aversive","Appetitive")))
densityplot(~DVlnrt|as.factor(drug),data,xlab = xlab,strip = strip.custom(factor.levels= c("Placebo","MPH")))
# NOTE: it can be seen that log-transforming the DV improves the normality of the distribution, especially at the subject level, so we will run the model based on the ln-transformed data.

# MIXED-EFFECTS MODEL.
# ---------------------------------------------------------------------------------------------------------------------------
# we choose the maximum number of iterations (maxfun) the model optimizer will try to 10*(number of parameters)^2.
# BASIC MODEL: fixed effects model of interest + maximal random effects structure per subject.
Mrt.basic = lmer(DVlnrt ~ drug*valence*action*lSpan + (1+drug*valence*action|sID), data = data,control=lmerControl(optimizer="bobyqa",optCtrl = list(maxfun = 36000)))
summary(Mrt.basic)
Anova(Mrt.basic,type=3)
simpef(Mrt.basic, "valence:action", "valence","action")
save(data,Mrt.basic,file = filenameRT)

# MODEL DIAGNOSTICS: BASIC MODEL.
# ---------------------------------------------------------------------------------------------------------------------------
# densityplot of model residuals.
densityplot(resid(Mrt.basic))
# qqplot of model residuals.
qqPlot(resid(Mrt.basic))
# boxplot of participant residuals.
plot(Mrt.basic, sID[!is.na(DVlnrt)]~ resid(.))
# fitted vs residuals.
plot(Mrt.basic, type = c('p','smooth'))
# observed vs fitted values.
scatterplot(fitted(Mrt.basic),data$DVlnrt[!is.na(data$DVlnrt)], boxplot = FALSE,smoother = FALSE)

# CONTROL ANALYSES. 
# ---------------------------------------------------------------------------------------------------------------------------
# repeat the analysis with all subjects.
Mrt.all = lmer(DVlnrt ~ drug*valence*action*lSpan + (1+drug*valence*action|sID), data = allData,control=lmerControl(optimizer="bobyqa",optCtrl = list(maxfun = 36000)))
 summary(Mrt.all)
 Anova(Mrt.all,type=3)
# conclusion: results remain the same.
save(data,Mrt.basic,Mrt.all,allData,file = filenameRT)

# SIMPLE EFFECTS. 
# ---------------------------------------------------------------------------------------------------------------------------
simpef(Mrt.all, "valence:action", "valence","action") # slightly more significant for NoGo cues.
