# Supplementary material for: Catecholaminergic challenge uncovers distinct Pavlovian and instrumental mechanisms of motivated (in)action
Source: eLife. 2017 May 15;6:e22169. doi: 10.7554/eLife.22169 (PMC5432212; doi:10.7554/eLife.22169)
Supplement: Source code 1. — This zip-file contains source code for (1) deblinding, (2) descriptives & demographics, (3) mood ratings, (4) motivational Go-NoGo task, and a README.txt file with description of the source code and code structure. DOI: http://dx.doi.org/10.7554/eLife.22169.019 [file elife-22169-code1.zip › 4. motivational gonogo task/MPHpav_prepR.m]

% =========================================================================
% Methylphenidate project 2014: Dopamine & Cognition.
% Data preparation for mixed-model analysis of motivational Go/NoGo 
% learning task.
% By J.C. Swart, 2014.
% =========================================================================
function MPHpav_prepR
dbstop if error
% 1. SETUP.
% -------------------------------------------------------------------------
[data,par,dirs] = MPHpav_setup;

% 2. RETRIEVE DATA FROM FILES.
% ---------------------------------------------------------------------
if ~exist(dirs.singletrial,'file')
    MPHpav_getdata(data,par,dirs);
end

% 3. PREPARE CSV FILE FOR MIXED-MODEL ANALYSIS IN R.
% ---------------------------------------------------------------------
if ~exist(dirs.csv,'file')
    MPHpav_prepmixedmodel4R(dirs);
end

% 4. PREPARE DATA FOR STAN IN R.
% ---------------------------------------------------------------------
if ~exist(dirs.stan,'file')
    MPHpav_prepStan4R(dirs)
end

% -------------------------------------------------------------------------
disp('End of script.')
% -------------------------------------------------------------------------
end % end MPHpav_prepsingletrialanalysis.
% -------------------------------------------------------------------------
function [data,par,dirs] = MPHpav_setup
% 1. SETUP.
% -------------------------------------------------------------------------

% setup directories.
if isunix
    keyboard;
elseif ispc
    base = 'M:\';
end
if ~exist('matlabScripts','dir') % add matlab script for writing to csv.
    addpath(genpath(fullfile(base,'matlabScripts')));
end
dirs.root       = fullfile(base,'projects','MPH','MPHstudy');
dirs.log        = fullfile(dirs.root,'Log');
dirs.singletrial= fullfile(dirs.root,'results','MPHsingletrial.mat');
dirs.csv        = fullfile(dirs.root,'results','MPH4mixedmodelR.csv');
dirs.stan       = fullfile(dirs.root,'results','MPH4stan.mat');
dirs.info       = fullfile('G:','control','Studies','DACognition','MPH',...
    'analyses','results','MPHinfo.mat');
cd(dirs.log);
dirs.sub        = ls('3017031.02_jencoo_*');
clear base

% task parameters.
par.nSub        = 106;
par.nDay        = 2;
par.nDrug       = par.nDay;
par.nTrial      = 320;

% initialize.
par.subjects    = zeros(par.nSub,par.nDay + par.nDrug);
data.acc        = NaN(par.nSub,par.nDrug,par.nTrial);
data.go         = NaN(size(data.acc));
data.outcome    = NaN(size(data.acc));
data.RT         = NaN(size(data.acc));
data.stim       = NaN(size(data.acc));
data.resp       = NaN(size(data.acc));
data.reqResp    = NaN(size(data.acc));

% load randomization scheme.
load('deblinding.mat');
% MPHdeblinding = 0 => placebo; MPHdeblinding = 1 => MPH.
par.drugorder = 2 - MPHdeblinding; % recode this to 1 = MPH, 2 = placebo.

end
% -------------------------------------------------------------------------
function MPHpav_getdata(data,par,dirs)
% 2. RETRIEVE DATA FROM FILES.
% -------------------------------------------------------------------------
   
% loop over files.
for iFile = 1:length(dirs.sub)
    
    % load subject data.
    sID     = dirs.sub(iFile,end-6:end-4);
    iSub    = str2double(sID);
    day     = dirs.sub(iFile,end-2:end);
    iDay    = str2double(day);
    
    filename = fullfile(dirs.log,dirs.sub(iFile,:),'PAV',...
        sprintf('MPHpav_s%s_sess%d_results.mat',sID,iDay));
    iDrug = par.drugorder(iSub,iDay);
    
    if ~exist(filename,'file')
        continue
    end
    
    load(filename);
    par.subjects(iSub,iDay)    = 1;
    par.subjects(iSub,iDrug+2) = 1;
    
    % store subject info.
    data.go(iSub,iDrug,:)       = results.learn.go;
    data.acc(iSub,iDrug,:)      = results.learn.acc;
    data.RT(iSub,iDrug,:)       = results.learn.RT;
    data.outcome(iSub,iDrug,:)  = results.learn.outcome;
    data.stim(iSub,iDrug,:)     = prep.seq.learn.stim;
    data.reqResp(iSub,iDrug,:)  = prep.seq.learn.resp;
    tmp                         = results.learn.response;
    tmp(tmp == prep.par.key.left)  = 1;
    tmp(tmp == prep.par.key.right) = 2;
    data.resp(iSub,iDrug,:)     = tmp;
        
end % end iFile-loop.

save(dirs.singletrial,'data','par','dirs')

end
% -------------------------------------------------------------------------
function MPHpav_prepmixedmodel4R(dirs)
% 3. PREPARE CSV FILE FOR MIXED-MODEL ANALYSIS IN R.
% ---------------------------------------------------------------------
% NOTE: Data should be sorted, so that each column contains a DV, IV or
% covariate. Each column contains for that variable the data of each trial,
% first for MPH then placebo, for subject by subject.

% load single-trial data and general subject information,e.g. questionnaires.
load(dirs.info)
load(dirs.singletrial)

% number of data points.
nRow        = par.nSub*par.nTrial*par.nDay;

% ivs.
% ---------------------------------------------------------------------
% subjects.
sID         = reshape(repmat(MPHinfo.mphID',par.nTrial*par.nDay,1),nRow,1);
inclID      = ones(1,par.nSub); 
inclID(5)   = 0; % sID5 dissolved capsule before swalling.
inclID(14)  = 0; % sID14 dropped out.
inclID(21)  = 0; % sID 21 dropped out.
inclID(41)  = 0; % made 13/2% Go responses on day 1/2.
inclID(56)  = 0; % sID 56 dropped out.
inclID(65)  = 0; % sID 65 dropped out.
inclID(70)  = 0; % sID70 dissolved capsule before swalling.
inclID      = reshape(repmat(inclID,par.nTrial*par.nDay,1),nRow,1);

% drug, order, and day.
drugID      = repmat(reshape(repmat(1:2,par.nTrial,1),par.nTrial*par.nDay,1),par.nSub,1) == 1;
orderID     = reshape(repmat(MPHinfo.order(:,1)',par.nTrial*par.nDay,1),nRow,1);
dayID       = ones(size(drugID));
dayID((orderID==0 & drugID==1) | (orderID==1 & drugID==2)) = 2;

% cue valence, required action, and trial index.
cueID       = reshape([squeeze(data.stim(:,1,:))';squeeze(data.stim(:,2,:))'],nRow,1);
rewardcues  = [1:2 5:6];
valenceID   = ismember(cueID,rewardcues);
gocues      = 1:4;
actionID    = ismember(cueID,gocues);
trialID     = repmat([1:par.nTrial]',par.nSub*par.nDay,1);

% combine in matrix.
ivmatrix    = [sID inclID drugID orderID dayID valenceID actionID trialID];

% covariates: Impulsivity, lSpan, NLV, and gender.
% ---------------------------------------------------------------------
BIS         = MPHinfo.quest.scored.barratt.interp.total(sID);
lSpan       = MPHinfo.npo.lSpan.totalSpan(sID);
nlv         = MPHinfo.npo.nlv.scored(sID);
gender      = MPHinfo.demographics.gender(sID) == 1;

% combine ivs in matrix.
covmatrix   = [BIS lSpan nlv gender];

% dvs: Go, accuracy, lnRT.
% ---------------------------------------------------------------------
goID        = reshape([squeeze(data.go(:,1,:))';squeeze(data.go(:,2,:))'],nRow,1);
accID       = reshape([squeeze(data.acc(:,1,:))';squeeze(data.acc(:,2,:))'],nRow,1);
rtID        = reshape([squeeze(data.RT(:,1,:))';squeeze(data.RT(:,2,:))'],nRow,1);

% combine dvs in matrix.
dvmatrix    = [goID accID rtID];

% combine matrices.
datamatrix  = [ivmatrix covmatrix dvmatrix];
columnlabels= {'sID,','inclusions,','drug,','order,','day,','valence,','action,',...
    'trial,','BIS,','lSpan,','nlv,','gender,','DVgo,','DVacc,','DVrt,'};

% write the data to csv.
hdrAll      = cat(2,columnlabels{:});

mycsvwrite(dirs.csv,datamatrix,hdrAll(1:end-1));

end
% -------------------------------------------------------------------------
function MPHpav_prepStan4R(dirs)
% 4. PREPARE DATA FOR STAN IN R.
% ---------------------------------------------------------------------
% ya/a/sb/rb/rew is matrix nSub x nTrial

% backup stan directory.
standir = dirs.stan;

% load single-trial data.
load(dirs.singletrial)

% ya, actual action that was performed, 1 = go, 0 = nogo.
ya              = [squeeze(data.resp(:,1,:)) squeeze(data.resp(:,2,:))];
ya(ya == 99)    = NaN;
ya(ya == 65)    = 1; 
ya(ya == 66)    = 2;
% a, recode nogo as 3 for indexing.
a               = ya; 
a(ya == 0)      = 3; 
% s, stimulus ID on each trial (stimID+8 for PLA cues).
s               = [squeeze(data.stim(:,1,:)) (squeeze(data.stim(:,2,:))+8)];
% r, experienced outcome on each trial, {-1, 0, 1}.
r               = [squeeze(data.outcome(:,1,:)) squeeze(data.outcome(:,2,:))];
% rew, cue-valence, 1 = win-cue, 0 = avoid-cue.
rew             = NaN(size(ya));
rew(ismember(s,[1 2 5 6 9 10 13 14]))   = 1;
rew(ismember(s,[3 4 7 8 11 12 15 16]))  = 0;
% N, number of trials = 2 x 320.
N               = size(ya,2);
% Nsub, number of subjects = 106.
Nsub            = size(ya,1);

% and save the data for rStan.
save(standir,'ya','a','s','r','rew','N','Nsub')

end
% -------------------------------------------------------------------------
