# Supplementary material for: Catecholaminergic challenge uncovers distinct Pavlovian and instrumental mechanisms of motivated (in)action
Source: eLife. 2017 May 15;6:e22169. doi: 10.7554/eLife.22169 (PMC5432212; doi:10.7554/eLife.22169)
Supplement: Source code 1. — This zip-file contains source code for (1) deblinding, (2) descriptives & demographics, (3) mood ratings, (4) motivational Go-NoGo task, and a README.txt file with description of the source code and code structure. DOI: http://dx.doi.org/10.7554/eLife.22169.019 [file elife-22169-code1.zip › 4. motivational gonogo task/MPHpav_stan.R]

# ==========================================================================.
# Model fitting using rstan - 3 response options.
# By Jennifer C. Swart, 2016.
# ==========================================================================.

# clear workspace and console.
rm(list=ls()); 

# specify which model to use.
model2fit    <- 1


# GENERAL SETUP.
# ==========================================================================.
# Load libraries.
require(rstan); require(data.table); require(parallel); require(boot); require(R.matlab); require(devtools); require(corrgram); require(ggplot2); require(psych)

# setup directories.
rootdir   <- "/home/control/jenswa/projects/MPH/MPHstudy"
scriptdir <- paste(rootdir,"/scripts/stan",sep="");
datadir   <- paste(rootdir,"/results",sep="")   
plotdir   <- paste(rootdir,"/plots/stan",sep="")
# initially model fitting was performed over all subjects (N=99). As some models did not reach convergence, subjects (N=5) were excluded for whom Rhat>1.1 in any of the models.
resultsdir<- paste(datadir,"/stan/without_17_18_25_51_62",sep="")
# resultsdir<- paste(datadir,"/stan/allSubs",sep="") 

# specify file names.
rawfile      = paste(datadir,"/MPH4stan.mat",sep="")
obs4stanfile = paste(datadir,"/MPH4stan.Rdata",sep="")
stanfitsfile = paste(resultsdir,"/M",model2fit,"fits_obsData.Rdata",sep="")
estimatefile = paste(resultsdir,"/M",model2fit,"estimates_obsData.Rdata",sep="")
waicfile     = paste(resultsdir,"/M",model2fit,"waic_obsData.Rdata",sep="")
plotfitsfile = paste(plotdir,"/M",model2fit,"fits_obsData",sep="")

# load necessary scripts.
setwd(scriptdir)
source("prepObs4stan.R"); # prepares singletrial matlab data for use in Rstan.
source("models4stan.R"); # specification of model used for fitting.
source("fitmodel.R"); # performs actual model fitting.
source("extractEstimates.R") # extracts estimates of stan output.
source("plotFits.R"); # plots posterior distribution and parameter correlations.
source("getWAIC.R"); source("waic.R"); # calculates and retrieves WAIC for model comparison.  

# set working directory.
setwd(rootdir)


# STUDY & MODEL SPECIFIC PARAMETERS.
# ==========================================================================.
K         <- c(2,3,4,4,5,6,6,6,7,7,4,4,5) # number of params in each model.
K         <- K[model2fit]
initQV <- function(nResp,nStim){
  Qi <- matrix(c(.5,.5,-.5,-.5), nrow=nResp, ncol=nStim,byrow=T); 
  Vi <- rep(c(.5,.5,-.5,-.5), nStim/4)
  list(Qi=Qi,Vi=Vi)
} # end initQV.


# LOAD OBSERVED DATA.
# ==========================================================================.
# prepare observed data for STAN.
if(!file.exists(obs4stanfile)){
  print("preparing observations for STAN")
  prepObs4stan(obs4stanfile,rawfile)
}


# FIT MODEL.
# ============================================================================.
# perform fitting.
if(!file.exists(stanfitsfile)){
  print("fitting models")
  fitmodel(model2fit, dat4stanfile = obs4stanfile,  stanfitsfile = stanfitsfile)
}


# RESULTS MODEL FITTING.
# ============================================================================.
if(!file.exists(estimatefile)){
  print("extracting estimates")
  extractEstimates(stanfitsfile,estimatefile,model2fit)
}
print("plotting fitted data")
plotFits(estimatefile,plotfitsfile,model2fit)


# WAIC.
# ===================================================================.
print("Calculating/printing WAIC")
getWAIC(stanfitsfile,waicfile,model2fit)


# END OF SCRIPT.
# ============================================================================.
cat("END OF SCRIPT")
