# Supplementary material for: Catecholaminergic challenge uncovers distinct Pavlovian and instrumental mechanisms of motivated (in)action
Source: eLife. 2017 May 15;6:e22169. doi: 10.7554/eLife.22169 (PMC5432212; doi:10.7554/eLife.22169)
Supplement: Source code 1. — This zip-file contains source code for (1) deblinding, (2) descriptives & demographics, (3) mood ratings, (4) motivational Go-NoGo task, and a README.txt file with description of the source code and code structure. DOI: http://dx.doi.org/10.7554/eLife.22169.019 [file elife-22169-code1.zip › 4. motivational gonogo task/mycsvwrite.m]

function mycsvwrite(filename,var,header)
% writes a CSV file with headers
% mycsvwrite(filename,var,header)
% header is a comma separeted list of names
% for example, if you have a 25x4 matrix M you can do:
%   mycsvwrite('datafile.csv',M,'id,wage,age,educ')

outid = fopen(filename, 'w+');
fprintf(outid, '%s\n', header);
for i = 1:size(var,1)
    outLine = regexprep(num2str(var(i,:)), '  *', ',');
    fprintf(outid, '%s\n', outLine);
end
fclose(outid);
