# Supplementary material for: Catecholaminergic challenge uncovers distinct Pavlovian and instrumental mechanisms of motivated (in)action
Source: eLife. 2017 May 15;6:e22169. doi: 10.7554/eLife.22169 (PMC5432212; doi:10.7554/eLife.22169)
Supplement: Source code 1. — This zip-file contains source code for (1) deblinding, (2) descriptives & demographics, (3) mood ratings, (4) motivational Go-NoGo task, and a README.txt file with description of the source code and code structure. DOI: http://dx.doi.org/10.7554/eLife.22169.019 [file elife-22169-code1.zip › 4. motivational gonogo task/rebuttal_simulations_fbsensitivity.m]

% model simulations using model M2 + separate reward/punihsment sensitivities.
% The model contains rho_rew/pun, learning rate, and go bias.
% ------------------------------------------------------------------------.
clear all; clc

% setup.
nPerm           = 1000;
nCue            = 16;
nTrialPerCue    = 40;
nTrial          = nCue*nTrialPerCue;
nResp           = 3;
stimSeq         = repmat(1:16,1,40);
actionSeq       = 1+ ~ismember(stimSeq,[1:4 9:12]) + ~ismember(stimSeq,[1 3 9 11]); % 1=go-left, 2=go-right, 3=nogo.
valenceSeq      = ismember(stimSeq,[1 2 5 6 9 10 13 14]); % 1=win, 0=avoid.

% M2 recovered group-level parameters (transformed, i.e. model space).
epsilon         = .024; % learning rate.
gobias          = 0;

figure;
for iPlot = 1:3
    if iPlot==1; rho = [30 30]; % reward/punishment sensitivity.
    elseif iPlot==2; rho = [40 20];
    elseif iPlot==3; rho = [20 40];
    end
    
    % store data in structure.
    p           = zeros(nPerm,nTrial,nResp);
    
    % repeat simulations 1000 times and averaged across simulations.
    for iPerm = 1:nPerm
        % randomize feedback sequence per permutation.
        fbSeq           = reshape(repmat(randsample(2,nTrialPerCue,1,[.2 .8])-1,1,16)',640,1); %1=valid fb, 0=invalid fb.

        % initialize parameters.
        Q           = rho(1).*.5*ones(nResp,nCue);
        Q(:,[3:4:nCue 4:4:nCue])= rho(2)*-.5;
        
        % loop over trials.
        for iTrial = 1:nTrial
            
            s           = stimSeq(iTrial); % stimulus presented on current trial.
            w           = Q(:,s); % determine action weight based on Q-value of the presented stimulus.
            w(1:2)      = w(1:2) + gobias; % Go-responses: add  gobias.
            
            % determine probability of each choice.
            p0          = exp(w)/sum(exp(w));
            p(iPerm,iTrial,:) = p0;
            % generate choice based on probability of each choice.
            resp        = randsample(nResp,1,1,p0); % choice function.
            
            % determine outcome based on choice, stimulus ID and feedback validity.
            fbID        = fbSeq(iTrial);
            actionID    = actionSeq(iTrial);
            valID       = valenceSeq(iTrial);
            
            % determine outcome based on (required and actual) response, fb validity and cue-valence.
            if resp == actionID % correct response.
                out = valID; if fbID==0; out = out-1; end
            else % incorrect response.
                out = valID - 1; if fbID==0; out = out+1; end
            end
            
            % update Q value.
            iVal = 2 - valenceSeq(iTrial);
            Q(resp,s)   = Q(resp,s) + epsilon * (rho(iVal) * out - Q(resp,s));
            
        end % end iTrial-loop.
        
        % update on progress.
        if ismember(iPerm,100:100:nPerm); disp(iPerm); end
        
    end% end iPerm-loop.
    
    pResp = squeeze(mean(p));
    
    % retrieve data per cue.
    reqAction = actionSeq(1:nCue);
    for iCue = 1:nCue; pGo(iCue,:) = 1-pResp(ismember(stimSeq,iCue),3); end 
    pGo2win     = squeeze(mean(pGo([1 2 9 10],:)));
    pGo2avoid   = squeeze(mean(pGo([3 4 11 12],:)));
    pNoGo2win   = squeeze(mean(pGo([5 6 13 14],:)));
    pNoGo2avoid = squeeze(mean(pGo([7 8 15 16],:)));
    
    % plot data.
    subplot(1,3,iPlot);hold on; % win cues.
    plot(1:nTrialPerCue,pGo2win,'-','linewidth',2,'Color',[0 .7 0])
    plot(1:nTrialPerCue,pNoGo2win,'--','linewidth',2,'Color',[0 .7 0])
    plot(1:nTrialPerCue,pGo2avoid,'-','linewidth',2,'Color',[.7 0 0])
    plot(1:nTrialPerCue,pNoGo2avoid,'--','linewidth',2,'Color',[.7 0 0])
    set(gca,'ylim',[0 1])
    xlabel('Trial'); ylabel('p(Go)');
     
end % end iPlot-loop.
