# Supplementary material for: Catecholaminergic challenge uncovers distinct Pavlovian and instrumental mechanisms of motivated (in)action
Source: eLife. 2017 May 15;6:e22169. doi: 10.7554/eLife.22169 (PMC5432212; doi:10.7554/eLife.22169)
Supplement: Source code 1. — This zip-file contains source code for (1) deblinding, (2) descriptives & demographics, (3) mood ratings, (4) motivational Go-NoGo task, and a README.txt file with description of the source code and code structure. DOI: http://dx.doi.org/10.7554/eLife.22169.019 [file elife-22169-code1.zip › 4. motivational gonogo task/runModelBash.sh]

#!/bin/bash

module unload R
module loadR/3.2.0
module load rstudio

R CMD BATCH /home/control/jenswa/projects/MPH/MPHstudy/scripts/MPHpav_stan.R /home/control/jenswa/projects/MPH/MPHstudy/jobinfo/Routput.Rout
