# Supplementary material for: Catecholaminergic challenge uncovers distinct Pavlovian and instrumental mechanisms of motivated (in)action
Source: eLife. 2017 May 15;6:e22169. doi: 10.7554/eLife.22169 (PMC5432212; doi:10.7554/eLife.22169)
Supplement: Source code 1. — This zip-file contains source code for (1) deblinding, (2) descriptives & demographics, (3) mood ratings, (4) motivational Go-NoGo task, and a README.txt file with description of the source code and code structure. DOI: http://dx.doi.org/10.7554/eLife.22169.019 [file elife-22169-code1.zip › 4. motivational gonogo task/simpef.R]

simpef <- function(model, int, s1, s2) {#e.g. s1=action and s2=drug.
	# simpef retrieves simple effects from the model estimated by glme for specified interactions.
	# input:
	# model - model estimated by glme.
	# int - this is a string containing the interaction term, identical to how it would be returned by names(fixef(model))
	# s1 - This is the simple effect simpef retrieves.
	# s2 - This is the factor by which the full interaction is split up.
	# NOTE: all levels should be coded as [-1 1] and the maximum number of levels within each factor is 2.
	#
	# By Jennifer C. Swart, April 2015.
	# -----------------------------------------------------------------------------------------------------------------------
	# retrieve effects.
	flab = names(fixef(model))
	# initialize empty contrast vector.
	cv = vector("numeric", length(fixef(model)))
	# mark interaction term in the contrast vector.
	cv[flab == int] = 1
	# calculate s1 simple effect for s2==1.
	cv[flab == s1] = 1 # e.g. action for MPH.
	p1 = esticon(model, cv)
	cat("simple ", s1, " effect for ", s2, " == 1: est = ", p1$Estimate,", X2(", p1$DF, ") = ", p1$X2.value,", p = ", p1$Pr, "\n",sep="")
	cv[flab == s1] = -1 # e.g. action for PLA.
	p2 = esticon(model, cv)
	cat("simple ", s1, " effect for ",s2, " == -1: est = ", p2$Estimate,", X2(", p2$DF, ") = ",	p2$X2.value, ", p = ", p2$Pr, "\n",sep="")
	c(p1$Std.Error,p2$Std.Error,p1$Estimate,p2$Estimate)
}
