# Supplementary material for: Catecholaminergic challenge uncovers distinct Pavlovian and instrumental mechanisms of motivated (in)action
Source: eLife. 2017 May 15;6:e22169. doi: 10.7554/eLife.22169 (PMC5432212; doi:10.7554/eLife.22169)
Supplement: Source code 1. — This zip-file contains source code for (1) deblinding, (2) descriptives & demographics, (3) mood ratings, (4) motivational Go-NoGo task, and a README.txt file with description of the source code and code structure. DOI: http://dx.doi.org/10.7554/eLife.22169.019 [file elife-22169-code1.zip › 4. motivational gonogo task/stan/checkRhat.R]

rm(list=ls()); 

# specify which model to use.
model2fit    <- 1

# GENERAL SETUP.
# ==========================================================================.
# Load libraries.
require(rstan); require(data.table); require(parallel); require(boot); require(R.matlab); require(devtools); require(corrgram); require(ggplot2); require(psych)

# setup directories.
rootdir   <- "/home/control/jenswa/projects/MPH/MPHstudy"
datadir   <- paste(rootdir,"/results",sep="")   
resultsdir<- paste(datadir,"/stan",sep="")

# specify file names.
stanfitsfile = paste(resultsdir,"/M",model2fit,"fits_obsData.Rdata",sep="")

# set working directory.
setwd(rootdir)

load(stanfitsfile)
f2@.MISC<-new.env(parent=globalenv())

options(max.print=7100)
print(f2)
