# Supplementary material for: Catecholaminergic challenge uncovers distinct Pavlovian and instrumental mechanisms of motivated (in)action
Source: eLife. 2017 May 15;6:e22169. doi: 10.7554/eLife.22169 (PMC5432212; doi:10.7554/eLife.22169)
Supplement: Source code 1. — This zip-file contains source code for (1) deblinding, (2) descriptives & demographics, (3) mood ratings, (4) motivational Go-NoGo task, and a README.txt file with description of the source code and code structure. DOI: http://dx.doi.org/10.7554/eLife.22169.019 [file elife-22169-code1.zip › 4. motivational gonogo task/stan/extractPosteriors.R]

require(rstan); 

# setup directories.
rootdir   <- "/home/control/jenswa/projects/MPH/MPHstudy"
datadir   <- paste(rootdir,"/results",sep="")   
# resultsdir<- paste(datadir,"/stan/allSubs",sep="")
resultsdir<- paste(datadir,"/stan/without_17_18_25_51_62",sep="")

model2fit=1

# retrieve top-level parameters.
stanfitsfile = paste(resultsdir,"/M",model2fit,"fits_obsData.Rdata",sep="")
load(stanfitsfile)

posteriors = as.matrix(f2)[,1:dList$K]

posteriorsfile = paste(resultsdir,"/M",model2fit,"posteriors_obsData.Rdata",sep="")
save(posteriors,file=posteriorsfile)

print("means:"); print(apply(posteriors, 2, mean)) # mean 
print("SD:"); print(apply(posteriors, 2, sd))# standard deviation 
print(apply(posteriors,2,function(x){sum(x>0)/length(x)*100})) # in percentage.
