# Supplementary material for: Catecholaminergic challenge uncovers distinct Pavlovian and instrumental mechanisms of motivated (in)action
Source: eLife. 2017 May 15;6:e22169. doi: 10.7554/eLife.22169 (PMC5432212; doi:10.7554/eLife.22169)
Supplement: Source code 1. — This zip-file contains source code for (1) deblinding, (2) descriptives & demographics, (3) mood ratings, (4) motivational Go-NoGo task, and a README.txt file with description of the source code and code structure. DOI: http://dx.doi.org/10.7554/eLife.22169.019 [file elife-22169-code1.zip › 4. motivational gonogo task/stan/fitmodel.R]

fitmodel <- function(model2fit, dat4stanfile, stanfitsfile, calcLogLik = TRUE){
  
  # load prepared data for Rstan.
  load(dat4stanfile)
  
  # specify which parameters STAN should give as output.
  paramOut  = c("X", "sdX", "x1", "x2", "x3", "x4", "x5", "x6", "x7","x8", "log_lik")
  paramOut  = paramOut[c(1:(2+K),length(paramOut))]
  paramInit = paramOut[1:(length(paramOut)-1)] # don't show log_lik for f1
  if(!calcLogLik){paramOut = paramInit} 
  
  # retrieve modelstring to use.
  mstr = get(paste("mstr",model2fit,sep=""))
  
  # some printing to check if thing go OK...
  print(paste("model2fit =",model2fit))
  print(paste("Data file =",dat4stanfile))
  print(paste("K =",K))
  print(paste("paramOut =",paramOut))
  print("STAN model string:\n")
  print(mstr)
  
  # MODEL FITTING + PARAMETER ESTIMATION.
  # ============================================================================.
  dList$K  <- K
  dList$Qi <- initQV(dList$nResp,dList$nStim)$Qi
  dList$Vi <- initQV(dList$nResp,dList$nStim)$Vi
  
#   # remove subjects with non-convergence.
  outlier = c(17,18,25,51,62) # 17 for non-convergence M6a (M12); 18,51,62 for non-convergence M7 (M10), #25 for non-convergence M1-2.
  dList$a = dList$a[-c(outlier),]
  dList$s = dList$s[-c(outlier),]
  dList$r = dList$r[-c(outlier),]
  dList$rew = dList$rew[-c(outlier),]
  dList$ya = dList$ya[-c(outlier),]
  dList$nSub = dList$nSub-length(outlier)
  dList$nData = dList$nSub*dList$nTrial
  yax       <- t(matrix(t(dList$ya),nrow=dList$nData))
  dList$yax=yax[1,]
  
  # specify seed for reproducibility of results.
  seed = 69
  
  # model code needs to be in string format for rstan
  # pars specifies which outputs you want returned: 
  # X = top level parameters, x = individual level params, Q = timeseries Q-values, q = action weights, loglik = model fit, V = pavlovian values
  # init = initial param values, can also add an initial range in init_r to set the range of initial values sampled from.    
  # If fit is not NA, the compiled model associated with the fitted result is re-used; thus the time that would otherwise be spent recompiling the C++ code for the model can be saved. So the 2step function here is to simply avoid recompiling the code 4 x when using 4 chains. 
  
  # run few iterations to compile the code for stan, so that later stages run much faster.
  f1 <- stan(model_code = mstr, data=dList, iter=10, init=0,
             chains=1, seed=seed, chain_id=1, pars=paramInit)
  print(f1)
  
#   f2 <- stan(fit=f1, data=dList, warmup = 200, iter=1200, chains=4, seed=seed+1, pars=paramOut,init=0) # initial fitting parameters.
    f2 <- stan(fit=f1, data=dList, warmup = 1500, iter=3000, chains=4, seed=seed+1, pars=paramOut,init=0) # fitting parameters if model  did not converge.
  options(max.print=7200)
  print(f2)
  
  if(!file.exists(stanfitsfile)){
    
    f1@.MISC<-emptyenv() # see if this helps reduce the file size..? It does! need some more time later on to recalculate things though
    f2@.MISC<-emptyenv()
    save(dList,mstr,f1,f2,file=stanfitsfile)
  }
  
} # end fitModel.
