# Supplementary material for: Catecholaminergic challenge uncovers distinct Pavlovian and instrumental mechanisms of motivated (in)action
Source: eLife. 2017 May 15;6:e22169. doi: 10.7554/eLife.22169 (PMC5432212; doi:10.7554/eLife.22169)
Supplement: Source code 1. — This zip-file contains source code for (1) deblinding, (2) descriptives & demographics, (3) mood ratings, (4) motivational Go-NoGo task, and a README.txt file with description of the source code and code structure. DOI: http://dx.doi.org/10.7554/eLife.22169.019 [file elife-22169-code1.zip › 4. motivational gonogo task/stan/getWAIC.R]

getWAIC <- function (stanfitsfile,waicfile,model2fit){
  
  waicname = paste("M",model2fit,"WAIC",sep="")
  
  if(!file.exists(waicfile)){
    
    # calculate WAIC.
    load(stanfitsfile)
    f2@.MISC<-new.env(parent=globalenv())
    modelWAIC <- list(waicname=waicname,waic=waic(f2),mstr=mstr)
    rm(f2) # clear from memory.
    
    # store waic with model.
    save(modelWAIC,file=waicfile)
    
  } else {
    load(waicfile)
  } # end if waicfile exists.
  
  # print relevat information.
  print(modelWAIC$waic$waic)
  
} # end getWAIC.
