# Supplementary material for: Catecholaminergic challenge uncovers distinct Pavlovian and instrumental mechanisms of motivated (in)action
Source: eLife. 2017 May 15;6:e22169. doi: 10.7554/eLife.22169 (PMC5432212; doi:10.7554/eLife.22169)
Supplement: Source code 1. — This zip-file contains source code for (1) deblinding, (2) descriptives & demographics, (3) mood ratings, (4) motivational Go-NoGo task, and a README.txt file with description of the source code and code structure. DOI: http://dx.doi.org/10.7554/eLife.22169.019 [file elife-22169-code1.zip › 4. motivational gonogo task/stan/models4stan.R]

# ==========================================================================.
# Specification model strings for rstan.
# By Jennifer C. Swart, 2016.
# adapted from Matthew Albrecht.
# ==========================================================================.


# ========================================================================================.
# mstr1 corresponds to M1 in the paper. M1 includes a learning rate (epsilon), 
# and feedback sensitivity (rho).
# ========================================================================================.
mstr1 = "
# define data.
# -------------------------------------------------------------------------.
data{
  int<lower=1>  nTrial;
  int<lower=1>  nSub;
  int<lower=1>  nStim;
  int<lower=1>  nResp;
  int<lower=1>  K;
  int<lower=1>  s[nSub, nTrial];
  int<lower=1>  a[nSub, nTrial];
  int<lower=1>  ya[nSub, nTrial];
  int<lower=-1> r[nSub, nTrial];
  int<lower=1>  rew[nSub, nTrial];
  int<lower=1>  yax[nTrial*nSub];
  int<lower=1>  nData;

  matrix[nResp,nStim]   Qi;
  vector[nStim]         Vi;

} # end data definitions.


# define parameters in 'fitting space'
# -------------------------------------------------------------------------.
# parameter specifications.
parameters{
  
  # Hierarchical parameters.
  vector[K] X;
  vector<lower=0, upper=20>[K] sdX;
  
  # Subject level parameters.
  vector<lower=-10,  upper=10>[nSub] x1;
  vector<lower=-8,  upper=8>[nSub] x2;
} # end parameter definition.


# compute transformed parameters plus likelihood.
# -------------------------------------------------------------------------.
transformed parameters{
  
  real rho[nSub];
  real<lower=0, upper=1> epsilon[nSub];
  
  matrix[nResp,nStim] Q;
  vector[nResp]       q;
  simplex[nResp]      p0;
  real                er;
  vector[nResp] BGx[nTrial*nSub];
  
  for(iSub in 1:nSub){
    # retrieve sampled subject parameters and initial values.
    rho[iSub]          <- exp(x1[iSub]);
    epsilon[iSub]      <- inv_logit(x2[iSub]);
  }

  for(iSub in 1:nSub){
    Q            <- Qi * rho[iSub];
    
    for(iTrial in 1:nTrial){
      for(iResp in 1:nResp){
        q[iResp] <- Q[iResp,s[iSub,iTrial]]; 
      }
      p0         <- softmax(q); # probability of each action with softmax.
      
      for(iResp in 1:nResp){
        BGx[(iSub-1)*nTrial+iTrial,iResp] <- p0[iResp];
      } # end iResp-loop.
      
      er         <- rho[iSub] * r[iSub,iTrial];  # update outcome with outcome sensitivity.
      Q[ya[iSub,iTrial],s[iSub,iTrial]] <- Q[ya[iSub,iTrial],s[iSub,iTrial]] + epsilon[iSub] * (er - Q[ya[iSub,iTrial],s[iSub,iTrial]]);

    } # end iTrial-loop.
  } # end iSub-loop.
  
} # end transformed parameter definition.

 
# specify the prior distribution and likelihoods.
# -------------------------------------------------------------------------.
model{
  vector[nResp] theta;

  # Hierarchical priors: sample values from normal distributions.
  X[1]  ~ normal(2, 3);
  X[2]  ~ normal(0, 2);
  sdX   ~ cauchy(0, 2); # note that this is a half-cauchy, recommended by e.g. Gelman (2006)/stan documentation.
  
  # Subject level priors are sampled from the hierarchical prior.
  x1 ~ normal(X[1], sdX[1]);
  x2 ~ normal(X[2], sdX[2]);
  
  # Likelihood of chosen action given the prob of each responses. 
  # This likelihood is what is being optimized.
  for(iData in 1:nData){
      yax[iData] ~ categorical(BGx[iData]);
  }
} # end model definition.


# specify variables to generate and output.
# -------------------------------------------------------------------------.
generated quantities {
  
  vector[nData] log_lik; # To calculate WAIC.
  
  for(iData in 1:nData){
    log_lik[iData] <- categorical_log(yax[iData], BGx[iData]);
  } # end iData-loop.

} # end generated quantities definition.

" # end mstr1.


# ========================================================================================.
# mstr2 corresponds to M2 in the paper. M2 includes a learning rate (epsilon), 
# feedback sensitivity (rho), and go bias.
# ========================================================================================.
mstr2 = "
# define data.
# -------------------------------------------------------------------------.
data{
int<lower=1>  nTrial;
int<lower=1>  nSub;
int<lower=1>  nStim;
int<lower=1>  nResp;
int<lower=1>  K;
int<lower=1>  s[nSub, nTrial];
int<lower=1>  a[nSub, nTrial];
int<lower=1>  ya[nSub, nTrial];
int<lower=-1> r[nSub, nTrial];
int<lower=1>  rew[nSub, nTrial];
int<lower=1>  yax[nTrial*nSub];
int<lower=1>  nData;

matrix[nResp,nStim]   Qi;
vector[nStim]         Vi;

} # end data definitions.


# define parameters in 'fitting space'
# -------------------------------------------------------------------------.
# parameter specifications.
parameters{

# Hierarchical parameters.
vector[K] X;
vector<lower=0, upper=20>[K] sdX;

# Subject level parameters.
vector<lower=-10,  upper=10>[nSub] x1;
vector<lower=-8,  upper=8>[nSub] x2;
vector<lower=-8,  upper=8>[nSub] x3;
} # end parameter definition.


# compute transformed parameters plus likelihood.
# -------------------------------------------------------------------------.
transformed parameters{

real rho[nSub];
real<lower=0, upper=1> epsilon[nSub];
real gobias[nSub];

matrix[nResp,nStim] Q;
vector[nResp]       q;
simplex[nResp]      p0;
real                er;
vector[nResp] BGx[nTrial*nSub];

for(iSub in 1:nSub){
# retrieve sampled subject parameters and initial values.
rho[iSub]          <- exp(x1[iSub]);
epsilon[iSub]      <- inv_logit(x2[iSub]);
gobias[iSub]       <- x3[iSub];
}

for(iSub in 1:nSub){
Q            <- Qi * rho[iSub];

for(iTrial in 1:nTrial){
for(iResp in 1:nResp){
q[iResp] <- Q[iResp,s[iSub,iTrial]]; 
}
for(iResp in 1:2){
q[iResp] <- q[iResp] + gobias[iSub]; 
}
p0         <- softmax(q); # probability of each action with softmax.

for(iResp in 1:nResp){
BGx[(iSub-1)*nTrial+iTrial,iResp] <- p0[iResp];
} # end iResp-loop.

er         <- rho[iSub] * r[iSub,iTrial];  # update outcome with outcome sensitivity.
Q[ya[iSub,iTrial],s[iSub,iTrial]] <- Q[ya[iSub,iTrial],s[iSub,iTrial]] + epsilon[iSub] * (er - Q[ya[iSub,iTrial],s[iSub,iTrial]]);

} # end iTrial-loop.
} # end iSub-loop.

} # end transformed parameter definition.


# specify the prior distribution and likelihoods.
# -------------------------------------------------------------------------.
model{
vector[nResp] theta;

# Hierarchical priors: sample values from normal distributions.
X[1]  ~ normal(2, 3);
X[2]  ~ normal(0, 2);
X[3]  ~ normal(0, 3);
sdX   ~ cauchy(0, 2); # note that this is a half-cauchy, recommended by e.g. Gelman (2006)/stan documentation.

# Subject level priors are sampled from the hierarchical prior.
x1 ~ normal(X[1], sdX[1]);
x2 ~ normal(X[2], sdX[2]);
x3 ~ normal(X[3], sdX[3]);

# Likelihood of chosen action given the prob of each responses. 
# This likelihood is what is being optimized.
for(iData in 1:nData){
yax[iData] ~ categorical(BGx[iData]);
}
} # end model definition.


# specify variables to generate and output.
# -------------------------------------------------------------------------.
generated quantities {

vector[nData] log_lik; # To calculate WAIC.

for(iData in 1:nData){
log_lik[iData] <- categorical_log(yax[iData], BGx[iData]);
} # end iData-loop.

} # end generated quantities definition.

" # end mstr2.


# ========================================================================================.
# mstr3 corresponds to M3a in the paper. M3a includes a learning rate (epsilon), 
# feedback sensitivity (rho), go bias, and pavlovian bias (pi).
# ========================================================================================.
mstr3 = "
# define data.
# -------------------------------------------------------------------------.
data{
int<lower=1>  nTrial;
int<lower=1>  nSub;
int<lower=1>  nStim;
int<lower=1>  nResp;
int<lower=1>  K;
int<lower=1>  s[nSub, nTrial];
int<lower=1>  a[nSub, nTrial];
int<lower=1>  ya[nSub, nTrial];
int<lower=-1> r[nSub, nTrial];
int<lower=1>  rew[nSub, nTrial];
int<lower=1>  yax[nTrial*nSub];
int<lower=1>  nData;

matrix[nResp,nStim]   Qi;
vector[nStim]         Vi;

} # end data definitions.


# define parameters in 'fitting space'
# -------------------------------------------------------------------------.
# parameter specifications.
parameters{

# Hierarchical parameters.
vector[K] X;
vector<lower=0, upper=20>[K] sdX;

# Subject level parameters.
vector<lower=-10,  upper=10>[nSub] x1; # rho.
vector<lower=-8,  upper=8>[nSub] x2; # epsilon.
vector<lower=-8,  upper=8>[nSub] x3; # gobias.
vector<lower=-8,  upper=8>[nSub] x4; # pibias.

} # end parameter definition.


# compute transformed parameters plus likelihood.
# -------------------------------------------------------------------------.
transformed parameters{

real rho[nSub];
real<lower=0, upper=1> epsilon[nSub];
real gobias[nSub];
real pibias[nSub];

matrix[nResp,nStim] Q;
vector[nResp]       q;
vector[nStim]       V;
simplex[nResp]      p0;
real                er;
vector[nResp]       BGx[nTrial*nSub];

for(iSub in 1:nSub){
# retrieve sampled subject parameters and initial values.
rho[iSub]          <- exp(x1[iSub]);
epsilon[iSub]      <- inv_logit(x2[iSub]);
gobias[iSub]       <- x3[iSub];
pibias[iSub]       <- x4[iSub];
}

for(iSub in 1:nSub){
# retrieve and initial values.
Q            <- Qi * rho[iSub];
V            <- Vi;

for(iTrial in 1:nTrial){
# retrieve Q-values.
for(iResp in 1:nResp){
q[iResp] <- Q[iResp,s[iSub,iTrial]]; 
}
for(iResp in 1:2){
q[iResp] <- q[iResp] + gobias[iSub] + pibias[iSub] * V[s[iSub,iTrial]]; 
}
# retrieve choice probabililty with softmax of Q-values.
p0         <- softmax(q); # probability of each action with softmax.
for(iResp in 1:nResp){
BGx[(iSub-1)*nTrial+iTrial,iResp] <- p0[iResp];
} # end iResp-loop.

# update Q- and V-values.
er         <- rho[iSub] * r[iSub,iTrial];  # update outcome with outcome sensitivity.
Q[ya[iSub,iTrial],s[iSub,iTrial]] <- Q[ya[iSub,iTrial],s[iSub,iTrial]] + epsilon[iSub] * (er - Q[ya[iSub,iTrial],s[iSub,iTrial]]);

} # end iTrial-loop.
} # end iSub-loop.

} # end transformed parameter definition.


# specify the prior distribution and likelihoods.
# -------------------------------------------------------------------------.
model{
vector[nResp] theta;

# Hierarchical priors: sample values from normal distributions.
X[1]  ~ normal(2, 3); # feedback sensitivity.
X[2]  ~ normal(0, 2); # instrumental learning rate.
X[3]  ~ normal(0, 3); # go bias.
X[4]  ~ normal(0, 3); # pavovian bias.
sdX   ~ cauchy(0, 2); # note that this is a half-cauchy, recommended by e.g. Gelman (2006)/stan documentation.

# Subject level priors are sampled from the hierarchical prior.
x1 ~ normal(X[1], sdX[1]);
x2 ~ normal(X[2], sdX[2]);
x3 ~ normal(X[3], sdX[3]);
x4 ~ normal(X[4], sdX[4]);

# Likelihood of chosen action given the prob of each responses. 
# This likelihood is what is being optimized.
for(iData in 1:nData){
yax[iData] ~ categorical(BGx[iData]);
}
} # end model definition.


# specify variables to generate and output.
# -------------------------------------------------------------------------.
generated quantities {

vector[nData] log_lik; # To calculate WAIC.

for(iData in 1:nData){
log_lik[iData] <- categorical_log(yax[iData], BGx[iData]);
} # end iData-loop.

} # end generated quantities definition.

" # end mstr3.


# ========================================================================================.
# mstr4 corresponds to M3b in the paper. M3b includes a learning rate (epsilon), 
# feedback sensitivity (rho), go bias, learning bias (kappa), but not a pavlovian bias (pi).
# ========================================================================================.
# ========================================================================================.
mstr4 = "
# define data.
# -------------------------------------------------------------------------.
data{
int<lower=1>  nTrial;
int<lower=1>  nSub;
int<lower=1>  nStim;
int<lower=1>  nResp;
int<lower=1>  K;
int<lower=1>  s[nSub, nTrial];
int<lower=1>  a[nSub, nTrial];
int<lower=1>  ya[nSub, nTrial];
int<lower=-1> r[nSub, nTrial];
int<lower=1>  rew[nSub, nTrial];
int<lower=1>  yax[nTrial*nSub];
int<lower=1>  nData;

matrix[nResp,nStim]   Qi;
vector[nStim]         Vi;

} # end data definitions.


# define parameters in 'fitting space'
# -------------------------------------------------------------------------.
# parameter specifications.
parameters{

# Hierarchical parameters.
vector[K] X;
vector<lower=0, upper=20>[K] sdX;

# Subject level parameters.
vector<lower=-10,  upper=10>[nSub] x1; # rho.
vector<lower=-8,  upper=8>[nSub] x2; # epsilon.
vector<lower=-8,  upper=8>[nSub] x3; # go bias.
vector<lower=-8,  upper=8>[nSub] x4; # epsilon bias.

} # end parameter definition.


# compute transformed parameters plus likelihood.
# -------------------------------------------------------------------------.
transformed parameters{

real rho[nSub];
real<lower=0, upper=1> epsilon[nSub];
real gobias[nSub];
real pibias[nSub];
vector[2] biaseps[nSub];

matrix[nResp,nStim] Q;
vector[nResp]       q;
simplex[nResp]      p0;
real                er;
vector[nResp]       BGx[nTrial*nSub];

for(iSub in 1:nSub){
# retrieve sampled subject parameters and initial values.
rho[iSub]          <- exp(x1[iSub]);
epsilon[iSub]      <- inv_logit(x2[iSub]);
biaseps[iSub,2]    <- inv_logit(x2[iSub]-x4[iSub]);
biaseps[iSub,1]    <- epsilon[iSub] + (epsilon[iSub] - biaseps[iSub,2]);
gobias[iSub]       <- x3[iSub];
}

for(iSub in 1:nSub){
# retrieve and initial values.
Q            <- Qi * rho[iSub];

for(iTrial in 1:nTrial){
# retrieve Q-values.
for(iResp in 1:nResp){
q[iResp] <- Q[iResp,s[iSub,iTrial]]; 
}
for(iResp in 1:2){
q[iResp] <- q[iResp] + gobias[iSub]; 
}
# retrieve choice probabililty with softmax of Q-values.
p0         <- softmax(q); # probability of each action with softmax.
for(iResp in 1:nResp){
BGx[(iSub-1)*nTrial+iTrial,iResp] <- p0[iResp];
} # end iResp-loop.

# update Q-values.
er         <- rho[iSub] * r[iSub,iTrial];  # update outcome with outcome sensitivity.

if ((ya[iSub,iTrial]==3) && (r[iSub,iTrial]==-1)) # punished nogo.
Q[ya[iSub,iTrial],s[iSub,iTrial]] <- Q[ya[iSub,iTrial],s[iSub,iTrial]] + biaseps[iSub,2] * (er - Q[ya[iSub,iTrial],s[iSub,iTrial]]);
else if ((!ya[iSub,iTrial] == 3) && (r[iSub,iTrial]==1)) # rewarded go.
Q[ya[iSub,iTrial],s[iSub,iTrial]] <- Q[ya[iSub,iTrial],s[iSub,iTrial]] + biaseps[iSub,1] * (er - Q[ya[iSub,iTrial],s[iSub,iTrial]]);
else # neutral outcome.
Q[ya[iSub,iTrial],s[iSub,iTrial]] <- Q[ya[iSub,iTrial],s[iSub,iTrial]] + epsilon[iSub] * (er - Q[ya[iSub,iTrial],s[iSub,iTrial]]);


} # end iTrial-loop.
} # end iSub-loop.

} # end transformed parameter definition.


# specify the prior distribution and likelihoods.
# -------------------------------------------------------------------------.
model{
vector[nResp] theta;

# Hierarchical priors: sample values from normal distributions.
X[1]  ~ normal(2, 3); # feedback sensitivity.
X[2]  ~ normal(0, 2); # instrumental learning rate.
X[3]  ~ normal(0, 3); # go bias.
X[4]  ~ normal(0, 2); # learning bias.
sdX   ~ cauchy(0, 2); # note that this is a half-cauchy, recommended by e.g. Gelman (2006)/stan documentation.

# Subject level priors are sampled from the hierarchical prior.
x1 ~ normal(X[1], sdX[1]);
x2 ~ normal(X[2], sdX[2]);
x3 ~ normal(X[3], sdX[3]);
x4 ~ normal(X[4], sdX[4]);

# Likelihood of chosen action given the prob of each responses. 
# This likelihood is what is being optimized.
for(iData in 1:nData){
yax[iData] ~ categorical(BGx[iData]);
}
} # end model definition.


# specify variables to generate and output.
# -------------------------------------------------------------------------.
generated quantities {

vector[nData] log_lik; # To calculate WAIC.

for(iData in 1:nData){
log_lik[iData] <- categorical_log(yax[iData], BGx[iData]);
} # end iData-loop.

} # end generated quantities definition.

" # end mstr4.


# ========================================================================================.
# mstr5 corresponds to M4 in the paper. M4 includes a learning rate (epsilon), 
# feedback sensitivity (rho), go bias, pavlovian bias (pi), and learning bias (kappa).
# ========================================================================================.
mstr5 = "

# define data.
# -------------------------------------------------------------------------.
data{
int<lower=1>  nTrial;
int<lower=1>  nSub;
int<lower=1>  nStim;
int<lower=1>  nResp;
int<lower=1>  K;
int<lower=1>  s[nSub, nTrial];
int<lower=1>  a[nSub, nTrial];
int<lower=1>  ya[nSub, nTrial];
int<lower=-1> r[nSub, nTrial];
int<lower=1>  rew[nSub, nTrial];
int<lower=1>  yax[nTrial*nSub];
int<lower=1>  nData;

matrix[nResp,nStim]   Qi;
vector[nStim]         Vi;

} # end data definitions.


# define parameters in 'fitting space'
# -------------------------------------------------------------------------.
# parameter specifications.
parameters{

# Hierarchical parameters.
vector[K] X;
vector<lower=0, upper=20>[K] sdX;

# Subject level parameters.
vector<lower=-10,  upper=10>[nSub] x1; # rho.
vector<lower=-8,  upper=8>[nSub] x2; # epsilon.
vector<lower=-8,  upper=8>[nSub] x3; # go bias.
vector<lower=-8,  upper=8>[nSub] x4; # pavlovian bias.
vector<lower=-8,  upper=8>[nSub] x5; # epsilon bias.

} # end parameter definition.


# compute transformed parameters plus likelihood.
# -------------------------------------------------------------------------.
transformed parameters{

real rho[nSub];
real<lower=0, upper=1> epsilon[nSub];
real gobias[nSub];
real pibias[nSub];
vector[2] biaseps[nSub];

matrix[nResp,nStim] Q;
vector[nResp]       q;
vector[nStim]       V;
simplex[nResp]      p0;
real                er;
vector[nResp]       BGx[nTrial*nSub];

for(iSub in 1:nSub){
# retrieve sampled subject parameters and initial values.
rho[iSub]          <- exp(x1[iSub]);
epsilon[iSub]      <- inv_logit(x2[iSub]);
biaseps[iSub,2]    <- inv_logit(x2[iSub]-x5[iSub]);
biaseps[iSub,1]    <- epsilon[iSub] + (epsilon[iSub] - biaseps[iSub,2]);
gobias[iSub]       <- x3[iSub];
pibias[iSub]       <- x4[iSub];
}

for(iSub in 1:nSub){
# retrieve and initial values.
Q            <- Qi * rho[iSub];
V            <- Vi;

for(iTrial in 1:nTrial){
# retrieve Q-values.
for(iResp in 1:nResp){
q[iResp] <- Q[iResp,s[iSub,iTrial]]; 
}
for(iResp in 1:2){
q[iResp] <- q[iResp] + gobias[iSub] + pibias[iSub] * V[s[iSub,iTrial]]; 
}
# retrieve choice probabililty with softmax of Q-values.
p0         <- softmax(q); # probability of each action with softmax.
for(iResp in 1:nResp){
BGx[(iSub-1)*nTrial+iTrial,iResp] <- p0[iResp];
} # end iResp-loop.

# update Q- and V-values.
er         <- rho[iSub] * r[iSub,iTrial];  # update outcome with outcome sensitivity.

if ((ya[iSub,iTrial]==3) && (r[iSub,iTrial]==-1)) # punished nogo.
Q[ya[iSub,iTrial],s[iSub,iTrial]] <- Q[ya[iSub,iTrial],s[iSub,iTrial]] + biaseps[iSub,2] * (er - Q[ya[iSub,iTrial],s[iSub,iTrial]]);
else if ((!ya[iSub,iTrial] == 3) && (r[iSub,iTrial]==1)) # rewarded go.
Q[ya[iSub,iTrial],s[iSub,iTrial]] <- Q[ya[iSub,iTrial],s[iSub,iTrial]] + biaseps[iSub,1] * (er - Q[ya[iSub,iTrial],s[iSub,iTrial]]);
else # neutral outcome.
Q[ya[iSub,iTrial],s[iSub,iTrial]] <- Q[ya[iSub,iTrial],s[iSub,iTrial]] + epsilon[iSub] * (er - Q[ya[iSub,iTrial],s[iSub,iTrial]]);


} # end iTrial-loop.
} # end iSub-loop.

} # end transformed parameter definition.


# specify the prior distribution and likelihoods.
# -------------------------------------------------------------------------.
model{
vector[nResp] theta;

# Hierarchical priors: sample values from normal distributions.
X[1]  ~ normal(0, 3); # feedback sensitivity.
X[2]  ~ normal(0, 2); # instrumental learning rate.
X[3]  ~ normal(0, 3); # go bias.
X[4]  ~ normal(0, 3); # pavovian bias.
X[5]  ~ normal(0, 2); # learning bias.
sdX   ~ cauchy(0, 2); # note that this is a half-cauchy, recommended by e.g. Gelman (2006)/stan documentation.

# Subject level priors are sampled from the hierarchical prior.
x1 ~ normal(X[1], sdX[1]);
x2 ~ normal(X[2], sdX[2]);
x3 ~ normal(X[3], sdX[3]);
x4 ~ normal(X[4], sdX[4]);
x5 ~ normal(X[5], sdX[5]);

# Likelihood of chosen action given the prob of each responses. 
# This likelihood is what is being optimized.
for(iData in 1:nData){
yax[iData] ~ categorical(BGx[iData]);
}
} # end model definition.


# specify variables to generate and output.
# -------------------------------------------------------------------------.
generated quantities {

vector[nData] log_lik; # To calculate WAIC.

for(iData in 1:nData){
log_lik[iData] <- categorical_log(yax[iData], BGx[iData]);
} # end iData-loop.

} # end generated quantities definition.

" # end mstr5.


# ========================================================================================.
# mstr6 corresponds to M5a in paper. M5a includes a learning rate (epsilon), 
# feedback sensitivity (rho), go bias, pavlovian bias (pi), learning bias (kappa),
# and MPH-induced pavlovian bias.
# ========================================================================================.
mstr6 = "
# define data.
# -------------------------------------------------------------------------.
data{
int<lower=1>  nTrial;
int<lower=1>  nSub;
int<lower=1>  nStim;
int<lower=1>  nResp;
int<lower=1>  K;
int<lower=1>  s[nSub, nTrial];
int<lower=1>  a[nSub, nTrial];
int<lower=1>  ya[nSub, nTrial];
int<lower=-1> r[nSub, nTrial];
int<lower=1>  rew[nSub, nTrial];
int<lower=1>  yax[nTrial*nSub];
int<lower=1>  nData;

matrix[nResp,nStim]   Qi;
vector[nStim]         Vi;

} # end data definitions.


# define parameters in 'fitting space'
# -------------------------------------------------------------------------.
# parameter specifications.
parameters{

# Hierarchical parameters.
vector[K] X;
vector<lower=0, upper=20>[K] sdX;

# Subject level parameters.
vector<lower=-10,  upper=10>[nSub] x1; # rho.
vector<lower=-8,  upper=8>[nSub] x2; # epsilon.
vector<lower=-8,  upper=8>[nSub] x3; # go bias.
vector<lower=-8,  upper=8>[nSub] x4; # pavlovian bias.
vector<lower=-8,  upper=8>[nSub] x5; # epsilon bias.
vector<lower=-8,  upper=8>[nSub] x6; # pavlovian bias MPH.

} # end parameter definition.


# compute transformed parameters plus likelihood.
# -------------------------------------------------------------------------.
transformed parameters{

real rho[nSub];
real<lower=0, upper=1> epsilon[nSub];
real gobias[nSub];
real pibias[nSub];
real pibiasMPH[nSub];
vector[2] biaseps[nSub];

matrix[nResp,nStim] Q;
vector[nResp]       q;
vector[nStim]       V;
simplex[nResp]      p0;
real                er;
vector[nResp]       BGx[nTrial*nSub];

for(iSub in 1:nSub){
# retrieve sampled subject parameters and initial values.
rho[iSub]          <- exp(x1[iSub]);
gobias[iSub]       <- x3[iSub];
epsilon[iSub]      <- inv_logit(x2[iSub]);
biaseps[iSub,2]    <- inv_logit(x2[iSub]-x5[iSub]);
biaseps[iSub,1]    <- epsilon[iSub] + (epsilon[iSub] - biaseps[iSub,2]);
pibias[iSub]       <- x4[iSub];
pibiasMPH[iSub]    <- x4[iSub] + x6[iSub];
}

for(iSub in 1:nSub){
# retrieve and initial values.
Q            <- Qi * rho[iSub];
V            <- Vi;

for(iTrial in 1:nTrial){
# retrieve Q-values.
for(iResp in 1:nResp){
q[iResp] <- Q[iResp,s[iSub,iTrial]]; 
}

if (s[iSub,iTrial]<9) # if MPH.
for(iResp in 1:2){
q[iResp] <- q[iResp] + gobias[iSub] + pibiasMPH[iSub] * V[s[iSub,iTrial]]; 
}
else # if placebo.
for(iResp in 1:2){
q[iResp] <- q[iResp] + gobias[iSub] + pibias[iSub] * V[s[iSub,iTrial]]; 
}

# retrieve choice probabililty with softmax of Q-values.
p0         <- softmax(q); # probability of each action with softmax.
for(iResp in 1:nResp){
BGx[(iSub-1)*nTrial+iTrial,iResp] <- p0[iResp];
} # end iResp-loop.

# update Q- and V-values.
er         <- rho[iSub] * r[iSub,iTrial];  # update outcome with outcome sensitivity.

if ((ya[iSub,iTrial]==3) && (r[iSub,iTrial]==-1)) # punished nogo.
Q[ya[iSub,iTrial],s[iSub,iTrial]] <- Q[ya[iSub,iTrial],s[iSub,iTrial]] + biaseps[iSub,2] * (er - Q[ya[iSub,iTrial],s[iSub,iTrial]]);
else if ((!ya[iSub,iTrial] == 3) && (r[iSub,iTrial]==1)) # rewarded go.
Q[ya[iSub,iTrial],s[iSub,iTrial]] <- Q[ya[iSub,iTrial],s[iSub,iTrial]] + biaseps[iSub,1] * (er - Q[ya[iSub,iTrial],s[iSub,iTrial]]);
else # neutral outcome.
Q[ya[iSub,iTrial],s[iSub,iTrial]] <- Q[ya[iSub,iTrial],s[iSub,iTrial]] + epsilon[iSub] * (er - Q[ya[iSub,iTrial],s[iSub,iTrial]]);


} # end iTrial-loop.
} # end iSub-loop.

} # end transformed parameter definition.


# specify the prior distribution and likelihoods.
# -------------------------------------------------------------------------.
model{
vector[nResp] theta;

# Hierarchical priors: sample values from normal distributions.
X[1]  ~ normal(2, 3); # feedback sensitivity.
X[2]  ~ normal(0, 2); # instrumental learning rate.
X[3]  ~ normal(0, 3); # go bias.
X[4]  ~ normal(0, 3); # pavovian bias.
X[5]  ~ normal(0, 2); # learning bias.
X[6]  ~ normal(0, 3); # pavlovian bias MPH.
sdX   ~ cauchy(0, 2); # note that this is a half-cauchy, recommended by e.g. Gelman (2006)/stan documentation.

# Subject level priors are sampled from the hierarchical prior.
x1 ~ normal(X[1], sdX[1]);
x2 ~ normal(X[2], sdX[2]);
x3 ~ normal(X[3], sdX[3]);
x4 ~ normal(X[4], sdX[4]);
x5 ~ normal(X[5], sdX[5]);
x6 ~ normal(X[6], sdX[6]);

# Likelihood of chosen action given the prob of each responses. 
# This likelihood is what is being optimized.
for(iData in 1:nData){
yax[iData] ~ categorical(BGx[iData]);
}
} # end model definition.


# specify variables to generate and output.
# -------------------------------------------------------------------------.
generated quantities {

vector[nData] log_lik; # To calculate WAIC.

for(iData in 1:nData){
log_lik[iData] <- categorical_log(yax[iData], BGx[iData]);
} # end iData-loop.

} # end generated quantities definition.

" # end mstr6.


# ========================================================================================.
# mstr7 corresponds to M5b in paper. M5b includes a learning rate (epsilon), 
# feedback sensitivity (rho), go bias, pavlovian bias (pi), learning bias (kappa),
# and MPH-induced selective learning bias.
# ========================================================================================.
mstr7 = "
# define data.
# -------------------------------------------------------------------------.
data{
int<lower=1>  nTrial;
int<lower=1>  nSub;
int<lower=1>  nStim;
int<lower=1>  nResp;
int<lower=1>  K;
int<lower=1>  s[nSub, nTrial];
int<lower=1>  a[nSub, nTrial];
int<lower=1>  ya[nSub, nTrial];
int<lower=-1> r[nSub, nTrial];
int<lower=1>  rew[nSub, nTrial];
int<lower=1>  yax[nTrial*nSub];
int<lower=1>  nData;

matrix[nResp,nStim]   Qi;
vector[nStim]         Vi;

} # end data definitions.


# define parameters in 'fitting space'
# -------------------------------------------------------------------------.
# parameter specifications.
parameters{

# Hierarchical parameters.
vector[K] X;
vector<lower=0, upper=20>[K] sdX;

# Subject level parameters.
vector<lower=-10,  upper=10>[nSub] x1; # rho.
vector<lower=-8,  upper=8>[nSub] x2; # epsilon.
vector<lower=-8,  upper=8>[nSub] x3; # go bias.
vector<lower=-8,  upper=8>[nSub] x4; # pavlovian bias.
vector<lower=-8,  upper=8>[nSub] x5; # epsilon bias.
vector<lower=-8,  upper=8>[nSub] x6; # learning bias MPH.

} # end parameter definition.


# compute transformed parameters plus likelihood.
# -------------------------------------------------------------------------.
transformed parameters{

real rho[nSub];
real<lower=0, upper=1> epsilon[nSub];
real gobias[nSub];
real pibias[nSub];
vector[2] biaseps[nSub];
vector[2] biasepsMPH[nSub];

matrix[nResp,nStim] Q;
vector[nResp]       q;
vector[nStim]       V;
simplex[nResp]      p0;
real                er;
vector[nResp]       BGx[nTrial*nSub];

for(iSub in 1:nSub){
# retrieve sampled subject parameters and initial values.
rho[iSub]          <- exp(x1[iSub]);
gobias[iSub]       <- x3[iSub];
epsilon[iSub]      <- inv_logit(x2[iSub]);
biaseps[iSub,2]    <- inv_logit(x2[iSub]-x5[iSub]);
biaseps[iSub,1]    <- epsilon[iSub] + (epsilon[iSub] - biaseps[iSub,2]);
biasepsMPH[iSub,1] <- inv_logit(x2[iSub] + x5[iSub] + x6[iSub]);
biasepsMPH[iSub,2] <- inv_logit(x2[iSub] - x5[iSub] - x6[iSub]);
pibias[iSub]       <- x4[iSub];
}

for(iSub in 1:nSub){
# retrieve and initial values.
Q            <- Qi * rho[iSub];
V            <- Vi;

for(iTrial in 1:nTrial){
# retrieve Q-values.
for(iResp in 1:nResp){
q[iResp] <- Q[iResp,s[iSub,iTrial]]; 
}
for(iResp in 1:2){
q[iResp] <- q[iResp] + gobias[iSub] + pibias[iSub] * V[s[iSub,iTrial]]; 
}

# retrieve choice probabililty with softmax of Q-values.
p0         <- softmax(q); # probability of each action with softmax.
for(iResp in 1:nResp){
BGx[(iSub-1)*nTrial+iTrial,iResp] <- p0[iResp];
} # end iResp-loop.

# update Q- and V-values.
er         <- rho[iSub] * r[iSub,iTrial];  # update outcome with outcome sensitivity.

if ((ya[iSub,iTrial]==3) && (r[iSub,iTrial]==-1) && (s[iSub,iTrial] > 8)) # punished nogo PLA.
Q[ya[iSub,iTrial],s[iSub,iTrial]] <- Q[ya[iSub,iTrial],s[iSub,iTrial]] + biaseps[iSub,2] * (er - Q[ya[iSub,iTrial],s[iSub,iTrial]]);
else if ((!ya[iSub,iTrial] == 3) && (r[iSub,iTrial]==1) && (s[iSub,iTrial] > 8)) # rewarded go PLA.
Q[ya[iSub,iTrial],s[iSub,iTrial]] <- Q[ya[iSub,iTrial],s[iSub,iTrial]] + biaseps[iSub,1] * (er - Q[ya[iSub,iTrial],s[iSub,iTrial]]);
else if ((ya[iSub,iTrial]==3) && (r[iSub,iTrial]==-1) && (s[iSub,iTrial] < 9)) # punished nogo MPH.
Q[ya[iSub,iTrial],s[iSub,iTrial]] <- Q[ya[iSub,iTrial],s[iSub,iTrial]] + biasepsMPH[iSub,2] * (er - Q[ya[iSub,iTrial],s[iSub,iTrial]]);
else if ((!ya[iSub,iTrial] == 3) && (r[iSub,iTrial]==1) && (s[iSub,iTrial] < 9)) # rewarded go MPH.
Q[ya[iSub,iTrial],s[iSub,iTrial]] <- Q[ya[iSub,iTrial],s[iSub,iTrial]] + biasepsMPH[iSub,1] * (er - Q[ya[iSub,iTrial],s[iSub,iTrial]]);
else # neutral outcome.
Q[ya[iSub,iTrial],s[iSub,iTrial]] <- Q[ya[iSub,iTrial],s[iSub,iTrial]] + epsilon[iSub] * (er - Q[ya[iSub,iTrial],s[iSub,iTrial]]);


} # end iTrial-loop.
} # end iSub-loop.

} # end transformed parameter definition.


# specify the prior distribution and likelihoods.
# -------------------------------------------------------------------------.
model{
vector[nResp] theta;

# Hierarchical priors: sample values from normal distributions.
X[1]  ~ normal(2, 3); # feedback sensitivity.
X[2]  ~ normal(0, 2); # instrumental learning rate.
X[3]  ~ normal(0, 3); # go bias.
X[4]  ~ normal(0, 3); # pavovian bias.
X[5]  ~ normal(0, 2); # learning bias.
X[6]  ~ normal(0, 2); # learning bias MPH.
sdX   ~ cauchy(0, 2); # note that this is a half-cauchy, recommended by e.g. Gelman (2006)/stan documentation.

# Subject level priors are sampled from the hierarchical prior.
x1 ~ normal(X[1], sdX[1]);
x2 ~ normal(X[2], sdX[2]);
x3 ~ normal(X[3], sdX[3]);
x4 ~ normal(X[4], sdX[4]);
x5 ~ normal(X[5], sdX[5]);
x6 ~ normal(X[6], sdX[6]);

# Likelihood of chosen action given the prob of each responses. 
# This likelihood is what is being optimized.
for(iData in 1:nData){
yax[iData] ~ categorical(BGx[iData]);
}
} # end model definition.


# specify variables to generate and output.
# -------------------------------------------------------------------------.
generated quantities {

vector[nData] log_lik; # To calculate WAIC.

for(iData in 1:nData){
log_lik[iData] <- categorical_log(yax[iData], BGx[iData]);
} # end iData-loop.

} # end generated quantities definition.

" # end mstr7.


# ========================================================================================.
# mstr8 corresponds to M5c in the paper. M5c includes a learning rate (epsilon), 
# feedback sensitivity (rho), go bias, pavlovian bias (pi), learning bias (kappa),
# and diffuse effect of MPH on rewarded Go learning.
# ========================================================================================.
mstr8 = "
# define data.
# -------------------------------------------------------------------------.
data{
int<lower=1>  nTrial;
int<lower=1>  nSub;
int<lower=1>  nStim;
int<lower=1>  nResp;
int<lower=1>  K;
int<lower=1>  s[nSub, nTrial];
int<lower=1>  a[nSub, nTrial];
int<lower=1>  ya[nSub, nTrial];
int<lower=-1> r[nSub, nTrial];
int<lower=1>  rew[nSub, nTrial];
int<lower=1>  yax[nTrial*nSub];
int<lower=1>  nData;

matrix[nResp,nStim]   Qi;
vector[nStim]         Vi;

} # end data definitions.


# define parameters in 'fitting space'
# -------------------------------------------------------------------------.
# parameter specifications.
parameters{

# Hierarchical parameters.
vector[K] X;
vector<lower=0, upper=20>[K] sdX;

# Subject level parameters.
vector<lower=-10,  upper=10>[nSub] x1; # rho.
vector<lower=-8,  upper=8>[nSub] x2; # epsilon.
vector<lower=-8,  upper=8>[nSub] x3; # go bias.
vector<lower=-8,  upper=8>[nSub] x4; # pavlovian bias.
vector<lower=-8,  upper=8>[nSub] x5; # epsilon bias.
vector<lower=-12,  upper=12>[nSub] x6; # diffuse learning bias MPH.

} # end parameter definition.


# compute transformed parameters plus likelihood.
# -------------------------------------------------------------------------.
transformed parameters{

real rho[nSub];
real<lower=0, upper=1> epsilon[nSub];
real gobias[nSub];
real pibias[nSub];
real pibiasMPH[nSub];
vector[2] biaseps[nSub];
real<lower=0, upper=1> diffuseEpsMPH[nSub];

matrix[nResp,nStim] Q;
vector[nResp]       q;
vector[nStim]       V;
simplex[nResp]      p0;
real                er;
real                pe;
vector[nResp]       BGx[nTrial*nSub];

for(iSub in 1:nSub){
# retrieve sampled subject parameters and initial values.
rho[iSub]          <- exp(x1[iSub]);
gobias[iSub]       <- x3[iSub];
epsilon[iSub]      <- inv_logit(x2[iSub]);
biaseps[iSub,2]    <- inv_logit(x2[iSub]-x5[iSub]);
biaseps[iSub,1]    <- epsilon[iSub] + (epsilon[iSub] - biaseps[iSub,2]);
pibias[iSub]       <- x4[iSub];
diffuseEpsMPH[iSub]<- inv_logit(x6[iSub]);
}

for(iSub in 1:nSub){
# retrieve and initial values.
Q            <- Qi * rho[iSub];
V            <- Vi;

for(iTrial in 1:nTrial){
# retrieve Q-values.
for(iResp in 1:nResp){
q[iResp] <- Q[iResp,s[iSub,iTrial]]; 
}

for(iResp in 1:2){
q[iResp] <- q[iResp] + gobias[iSub] + pibias[iSub] * V[s[iSub,iTrial]]; 
}

# retrieve choice probabililty with softmax of Q-values.
p0         <- softmax(q); # probability of each action with softmax.
for(iResp in 1:nResp){
BGx[(iSub-1)*nTrial+iTrial,iResp] <- p0[iResp];
} # end iResp-loop.

# update Q- and V-values.
er         <- rho[iSub] * r[iSub,iTrial];  # update outcome with outcome sensitivity.
pe         <- er - Q[ya[iSub,iTrial],s[iSub,iTrial]]; # prediction error

if ((ya[iSub,iTrial]==3) && (r[iSub,iTrial]==-1)) # punished nogo.
Q[ya[iSub,iTrial],s[iSub,iTrial]] <- Q[ya[iSub,iTrial],s[iSub,iTrial]] + biaseps[iSub,2] * pe;
else if ((!ya[iSub,iTrial] == 3) && (r[iSub,iTrial]==1)) # rewarded go.
Q[ya[iSub,iTrial],s[iSub,iTrial]] <- Q[ya[iSub,iTrial],s[iSub,iTrial]] + biaseps[iSub,1] * pe;
else # neutral outcome.
Q[ya[iSub,iTrial],s[iSub,iTrial]] <- Q[ya[iSub,iTrial],s[iSub,iTrial]] + epsilon[iSub] * pe;

if  ((s[iSub,iTrial]<9) && (r[iSub,iTrial]==1) && (ya[iSub,iTrial]<3)) # reward under MPH.
for(iResp in 1:2){
Q[iResp,s[iSub,iTrial]] <- Q[iResp,s[iSub,iTrial]] + diffuseEpsMPH[iSub] * pe;
}

} # end iTrial-loop.
} # end iSub-loop.

} # end transformed parameter definition.


# specify the prior distribution and likelihoods.
# -------------------------------------------------------------------------.
model{
vector[nResp] theta;

# Hierarchical priors: sample values from normal distributions.
X[1]  ~ normal(2, 3); # feedback sensitivity.
X[2]  ~ normal(0, 2); # instrumental learning rate.
X[3]  ~ normal(0, 3); # go bias.
X[4]  ~ normal(0, 3); # pavovian bias.
X[5]  ~ normal(0, 2); # learning bias.
X[6]  ~ normal(0, 2); # diffuse MPH learning rate.
sdX   ~ cauchy(0, 2); # note that this is a half-cauchy, recommended by e.g. Gelman (2006)/stan documentation.

# Subject level priors are sampled from the hierarchical prior.
x1 ~ normal(X[1], sdX[1]);
x2 ~ normal(X[2], sdX[2]);
x3 ~ normal(X[3], sdX[3]);
x4 ~ normal(X[4], sdX[4]);
x5 ~ normal(X[5], sdX[5]);
x6 ~ normal(X[6], sdX[6]);

# Likelihood of chosen action given the prob of each responses. 
# This likelihood is what is being optimized.
for(iData in 1:nData){
yax[iData] ~ categorical(BGx[iData]);
}
} # end model definition.


# specify variables to generate and output.
# -------------------------------------------------------------------------.
generated quantities {

vector[nData] log_lik; # To calculate WAIC.

for(iData in 1:nData){
log_lik[iData] <- categorical_log(yax[iData], BGx[iData]);
} # end iData-loop.

} # end generated quantities definition.

" # end mstr8.


# ========================================================================================.
# mstr9 corresponds to model M6a in supplemental file 1E. M6a includes a learning rate 
# (epsilon), feedback sensitivity (rho), go bias, pavlovian bias (pi), learning bias (kappa),
# MPH-induced pavlovian bias, and MPH-induced selective learning bias.
# ========================================================================================.
mstr9 = "
# define data.
# -------------------------------------------------------------------------.
data{
int<lower=1>  nTrial;
int<lower=1>  nSub;
int<lower=1>  nStim;
int<lower=1>  nResp;
int<lower=1>  K;
int<lower=1>  s[nSub, nTrial];
int<lower=1>  a[nSub, nTrial];
int<lower=1>  ya[nSub, nTrial];
int<lower=-1> r[nSub, nTrial];
int<lower=1>  rew[nSub, nTrial];
int<lower=1>  yax[nTrial*nSub];
int<lower=1>  nData;

matrix[nResp,nStim]   Qi;
vector[nStim]         Vi;

} # end data definitions.


# define parameters in 'fitting space'
# -------------------------------------------------------------------------.
# parameter specifications.
parameters{

# Hierarchical parameters.
vector[K] X;
vector<lower=0, upper=20>[K] sdX;

# Subject level parameters.
vector<lower=-10,  upper=10>[nSub] x1; # rho.
vector<lower=-8,  upper=8>[nSub] x2; # epsilon.
vector<lower=-8,  upper=8>[nSub] x3; # go bias.
vector<lower=-8,  upper=8>[nSub] x4; # pavlovian bias.
vector<lower=-8,  upper=8>[nSub] x5; # epsilon bias.
vector<lower=-8,  upper=8>[nSub] x6; # pavlovian bias MPH.
vector<lower=-8,  upper=8>[nSub] x7; # learning bias MPH.

} # end parameter definition.


# compute transformed parameters plus likelihood.
# -------------------------------------------------------------------------.
transformed parameters{

real rho[nSub];
real<lower=0, upper=1> epsilon[nSub];
real gobias[nSub];
real pibias[nSub];
real pibiasMPH[nSub];
vector[2] biaseps[nSub];
vector[2] biasepsMPH[nSub];

matrix[nResp,nStim] Q;
vector[nResp]       q;
vector[nStim]       V;
simplex[nResp]      p0;
real                er;
vector[nResp]       BGx[nTrial*nSub];

for(iSub in 1:nSub){
# retrieve sampled subject parameters and initial values.
rho[iSub]          <- exp(x1[iSub]);
gobias[iSub]       <- x3[iSub];
epsilon[iSub]      <- inv_logit(x2[iSub]);
biaseps[iSub,2]    <- inv_logit(x2[iSub]-x5[iSub]);
biaseps[iSub,1]    <- epsilon[iSub] + (epsilon[iSub] - biaseps[iSub,2]);
biasepsMPH[iSub,2] <- inv_logit(x2[iSub] - x5[iSub] - x7[iSub]);
biasepsMPH[iSub,1] <- epsilon[iSub] + (epsilon[iSub] - biasepsMPH[iSub,2]);
pibias[iSub]       <- x4[iSub];
pibiasMPH[iSub]    <- x4[iSub] + x6[iSub];
}

for(iSub in 1:nSub){
# retrieve and initial values.
Q            <- Qi * rho[iSub];
V            <- Vi;

for(iTrial in 1:nTrial){
# retrieve Q-values.
for(iResp in 1:nResp){
q[iResp] <- Q[iResp,s[iSub,iTrial]]; 
}

if (s[iSub,iTrial]<9) # if MPH.
for(iResp in 1:2){
q[iResp] <- q[iResp] + gobias[iSub] + pibiasMPH[iSub] * V[s[iSub,iTrial]]; 
}
else # if placebo.
for(iResp in 1:2){
q[iResp] <- q[iResp] + gobias[iSub] + pibias[iSub] * V[s[iSub,iTrial]]; 
}

# retrieve choice probabililty with softmax of Q-values.
p0         <- softmax(q); # probability of each action with softmax.
for(iResp in 1:nResp){
BGx[(iSub-1)*nTrial+iTrial,iResp] <- p0[iResp];
} # end iResp-loop.

# update Q- and V-values.
er         <- rho[iSub] * r[iSub,iTrial];  # update outcome with outcome sensitivity.

if ((ya[iSub,iTrial]==3) && (r[iSub,iTrial]==-1) && (s[iSub,iTrial] > 8)) # punished nogo PLA.
Q[ya[iSub,iTrial],s[iSub,iTrial]] <- Q[ya[iSub,iTrial],s[iSub,iTrial]] + biaseps[iSub,2] * (er - Q[ya[iSub,iTrial],s[iSub,iTrial]]);
else if ((!ya[iSub,iTrial] == 3) && (r[iSub,iTrial]==1) && (s[iSub,iTrial] > 8)) # rewarded go PLA.
Q[ya[iSub,iTrial],s[iSub,iTrial]] <- Q[ya[iSub,iTrial],s[iSub,iTrial]] + biaseps[iSub,1] * (er - Q[ya[iSub,iTrial],s[iSub,iTrial]]);
else if ((ya[iSub,iTrial]==3) && (r[iSub,iTrial]==-1) && (s[iSub,iTrial] < 9)) # punished nogo MPH.
Q[ya[iSub,iTrial],s[iSub,iTrial]] <- Q[ya[iSub,iTrial],s[iSub,iTrial]] + biasepsMPH[iSub,2] * (er - Q[ya[iSub,iTrial],s[iSub,iTrial]]);
else if ((!ya[iSub,iTrial] == 3) && (r[iSub,iTrial]==1) && (s[iSub,iTrial] < 9)) # rewarded go MPH.
Q[ya[iSub,iTrial],s[iSub,iTrial]] <- Q[ya[iSub,iTrial],s[iSub,iTrial]] + biasepsMPH[iSub,1] * (er - Q[ya[iSub,iTrial],s[iSub,iTrial]]);
else # neutral outcome.
Q[ya[iSub,iTrial],s[iSub,iTrial]] <- Q[ya[iSub,iTrial],s[iSub,iTrial]] + epsilon[iSub] * (er - Q[ya[iSub,iTrial],s[iSub,iTrial]]);


} # end iTrial-loop.
} # end iSub-loop.

} # end transformed parameter definition.


# specify the prior distribution and likelihoods.
# -------------------------------------------------------------------------.
model{
vector[nResp] theta;

# Hierarchical priors: sample values from normal distributions.
X[1]  ~ normal(2, 3); # feedback sensitivity.
X[2]  ~ normal(0, 2); # instrumental learning rate.
X[3]  ~ normal(0, 3); # go bias.
X[4]  ~ normal(0, 3); # pavovian bias.
X[5]  ~ normal(0, 2); # learning bias.
X[6]  ~ normal(0, 3); # pavlovian bias MPH.
X[7]  ~ normal(0, 2); # learning bias MPH.
sdX   ~ cauchy(0, 2); # note that this is a half-cauchy, recommended by e.g. Gelman (2006)/stan documentation.

# Subject level priors are sampled from the hierarchical prior.
x1 ~ normal(X[1], sdX[1]);
x2 ~ normal(X[2], sdX[2]);
x3 ~ normal(X[3], sdX[3]);
x4 ~ normal(X[4], sdX[4]);
x5 ~ normal(X[5], sdX[5]);
x6 ~ normal(X[6], sdX[6]);
x7 ~ normal(X[7], sdX[7]);


# Likelihood of chosen action given the prob of each responses. 
# This likelihood is what is being optimized.
for(iData in 1:nData){
yax[iData] ~ categorical(BGx[iData]);
}
} # end model definition.


# specify variables to generate and output.
# -------------------------------------------------------------------------.
generated quantities {

vector[nData] log_lik; # To calculate WAIC.

for(iData in 1:nData){
log_lik[iData] <- categorical_log(yax[iData], BGx[iData]);
} # end iData-loop.

} # end generated quantities definition.

" # end mstr9.


# ========================================================================================.
# mstr10 corresponds to model M6 in the main paper and to model M6b in supplmental file 1E.
# M6 includes a learning rate (epsilon), feedback sensitivity (rho), go bias, 
# pavlovian bias (pi), learning bias (kappa), MPH-induced pavlovian bias, and diffuse 
# effect of MPH on rewarded Go learning.
# ========================================================================================.
mstr10 = "
# define data.
# -------------------------------------------------------------------------.
data{
int<lower=1>  nTrial;
int<lower=1>  nSub;
int<lower=1>  nStim;
int<lower=1>  nResp;
int<lower=1>  K;
int<lower=1>  s[nSub, nTrial];
int<lower=1>  a[nSub, nTrial];
int<lower=1>  ya[nSub, nTrial];
int<lower=-1> r[nSub, nTrial];
int<lower=1>  rew[nSub, nTrial];
int<lower=1>  yax[nTrial*nSub];
int<lower=1>  nData;

matrix[nResp,nStim]   Qi;
vector[nStim]         Vi;

} # end data definitions.


# define parameters in 'fitting space'
# -------------------------------------------------------------------------.
# parameter specifications.
parameters{

# Hierarchical parameters.
vector[K] X;
vector<lower=0, upper=20>[K] sdX;

# Subject level parameters.
vector<lower=-10,  upper=10>[nSub] x1; # rho.
vector<lower=-8,  upper=8>[nSub] x2; # epsilon.
vector<lower=-8,  upper=8>[nSub] x3; # go bias.
vector<lower=-8,  upper=8>[nSub] x4; # pavlovian bias.
vector<lower=-8,  upper=8>[nSub] x5; # epsilon bias.
vector<lower=-8,  upper=8>[nSub] x6; # pavlovian bias MPH.
vector<lower=-10,  upper=10>[nSub] x7; # diffuse learning bias MPH.

} # end parameter definition.


# compute transformed parameters plus likelihood.
# -------------------------------------------------------------------------.
transformed parameters{

real rho[nSub];
real<lower=0, upper=1> epsilon[nSub];
real gobias[nSub];
real pibias[nSub];
real pibiasMPH[nSub];
vector[2] biaseps[nSub];
real<lower=0, upper=1> diffuseEpsMPH[nSub];

matrix[nResp,nStim] Q;
vector[nResp]       q;
vector[nStim]       V;
simplex[nResp]      p0;
real                er;
real                pe;
vector[nResp]       BGx[nTrial*nSub];

for(iSub in 1:nSub){
# retrieve sampled subject parameters and initial values.
rho[iSub]          <- exp(x1[iSub]);
gobias[iSub]       <- x3[iSub];
epsilon[iSub]      <- inv_logit(x2[iSub]);
biaseps[iSub,2]    <- inv_logit(x2[iSub]-x5[iSub]);
biaseps[iSub,1]    <- epsilon[iSub] + (epsilon[iSub] - biaseps[iSub,2]);
pibias[iSub]       <- x4[iSub];
pibiasMPH[iSub]    <- x4[iSub] + x6[iSub];
diffuseEpsMPH[iSub]<- inv_logit(x7[iSub]);
}

for(iSub in 1:nSub){
# retrieve and initial values.
Q            <- Qi * rho[iSub];
V            <- Vi;

for(iTrial in 1:nTrial){
# retrieve Q-values.
for(iResp in 1:nResp){
q[iResp] <- Q[iResp,s[iSub,iTrial]]; 
}

if (s[iSub,iTrial]<9) # if MPH.
for(iResp in 1:2){
q[iResp] <- q[iResp] + gobias[iSub] + pibiasMPH[iSub] * V[s[iSub,iTrial]]; 
}
else # if placebo.
for(iResp in 1:2){
q[iResp] <- q[iResp] + gobias[iSub] + pibias[iSub] * V[s[iSub,iTrial]]; 
}

# retrieve choice probabililty with softmax of Q-values.
p0         <- softmax(q); # probability of each action with softmax.
for(iResp in 1:nResp){
BGx[(iSub-1)*nTrial+iTrial,iResp] <- p0[iResp];
} # end iResp-loop.

# update Q- and V-values.
er         <- rho[iSub] * r[iSub,iTrial];  # update outcome with outcome sensitivity.
pe         <- er - Q[ya[iSub,iTrial],s[iSub,iTrial]]; # prediction error

if ((ya[iSub,iTrial]==3) && (r[iSub,iTrial]==-1)) # punished nogo.
Q[ya[iSub,iTrial],s[iSub,iTrial]] <- Q[ya[iSub,iTrial],s[iSub,iTrial]] + biaseps[iSub,2] * pe;
else if ((!ya[iSub,iTrial] == 3) && (r[iSub,iTrial]==1)) # rewarded go.
Q[ya[iSub,iTrial],s[iSub,iTrial]] <- Q[ya[iSub,iTrial],s[iSub,iTrial]] + biaseps[iSub,1] * pe;
else # neutral outcome.
Q[ya[iSub,iTrial],s[iSub,iTrial]] <- Q[ya[iSub,iTrial],s[iSub,iTrial]] + epsilon[iSub] * pe;

if  ((s[iSub,iTrial]<9) && (r[iSub,iTrial]==1) && (ya[iSub,iTrial]<3)) # reward under MPH.
for(iResp in 1:2){
Q[iResp,s[iSub,iTrial]] <- Q[iResp,s[iSub,iTrial]] + diffuseEpsMPH[iSub] * pe;
}

} # end iTrial-loop.
} # end iSub-loop.

} # end transformed parameter definition.


# specify the prior distribution and likelihoods.
# -------------------------------------------------------------------------.
model{
vector[nResp] theta;

# Hierarchical priors: sample values from normal distributions.
X[1]  ~ normal(2, 3); # feedback sensitivity.
X[2]  ~ normal(0, 2); # instrumental learning rate.
X[3]  ~ normal(0, 3); # go bias.
X[4]  ~ normal(0, 3); # pavovian bias.
X[5]  ~ normal(0, 2); # learning bias.
X[6]  ~ normal(0, 3); # pavlovian bias MPH.
X[7]  ~ normal(0, 2); # diffuse MPH learning rate.
sdX   ~ cauchy(0, 2); # note that this is a half-cauchy, recommended by e.g. Gelman (2006)/stan documentation.

# Subject level priors are sampled from the hierarchical prior.
x1 ~ normal(X[1], sdX[1]);
x2 ~ normal(X[2], sdX[2]);
x3 ~ normal(X[3], sdX[3]);
x4 ~ normal(X[4], sdX[4]);
x5 ~ normal(X[5], sdX[5]);
x6 ~ normal(X[6], sdX[6]);
x7 ~ normal(X[7], sdX[7]);

# Likelihood of chosen action given the prob of each responses. 
# This likelihood is what is being optimized.
for(iData in 1:nData){
yax[iData] ~ categorical(BGx[iData]);
}
} # end model definition.


# specify variables to generate and output.
# -------------------------------------------------------------------------.
generated quantities {

vector[nData] log_lik; # To calculate WAIC.

for(iData in 1:nData){
log_lik[iData] <- categorical_log(yax[iData], BGx[iData]);
} # end iData-loop.

} # end generated quantities definition.

" # end mstr10.


# ========================================================================================.
# mstr11 is a control model for M3a in paper. mstr11 includes a learning rate (epsilon), 
# feedback sensitivity (rho), go bias, and pavlovian bias (pi) which is now learned over time.
# ========================================================================================.
mstr11 = "
# define data.
# -------------------------------------------------------------------------.
data{
int<lower=1>  nTrial;
int<lower=1>  nSub;
int<lower=1>  nStim;
int<lower=1>  nResp;
int<lower=1>  K;
int<lower=1>  s[nSub, nTrial];
int<lower=1>  a[nSub, nTrial];
int<lower=1>  ya[nSub, nTrial];
int<lower=-1> r[nSub, nTrial];
int<lower=1>  rew[nSub, nTrial];
int<lower=1>  yax[nTrial*nSub];
int<lower=1>  nData;

matrix[nResp,nStim]   Qi;
vector[nStim]         Vi;

} # end data definitions.


# define parameters in 'fitting space'
# -------------------------------------------------------------------------.
# parameter specifications.
parameters{

# Hierarchical parameters.
vector[K] X;
vector<lower=0, upper=20>[K] sdX;

# Subject level parameters.
vector<lower=-10,  upper=10>[nSub] x1; # rho.
vector<lower=-8,  upper=8>[nSub] x2; # epsilon.
vector<lower=-8,  upper=8>[nSub] x3; # gobias.
vector<lower=-8,  upper=8>[nSub] x4; # pibias.

} # end parameter definition.


# compute transformed parameters plus likelihood.
# -------------------------------------------------------------------------.
transformed parameters{

real rho[nSub];
real<lower=0, upper=1> epsilon[nSub];
real pibias[nSub];
real gobias[nSub];

matrix[nResp,nStim] Q;
vector[nResp]       q;
vector[nStim]       V;
simplex[nResp]      p0;
real                er;
vector[nResp]       BGx[nTrial*nSub];

for(iSub in 1:nSub){
# retrieve sampled subject parameters and initial values.
rho[iSub]          <- exp(x1[iSub]);
epsilon[iSub]      <- inv_logit(x2[iSub]);
gobias[iSub]       <- x3[iSub];
pibias[iSub]       <- x4[iSub];
}

for(iSub in 1:nSub){
# retrieve and initial values.
Q            <- Qi * rho[iSub];
V            <- Vi;

for(iTrial in 1:nTrial){
# retrieve Q-values.
for(iResp in 1:nResp){
q[iResp] <- Q[iResp,s[iSub,iTrial]]; 
}
for(iResp in 1:2){
q[iResp] <- q[iResp] + gobias[iSub] + pibias[iSub] * V[s[iSub,iTrial]]; 
}
# retrieve choice probabililty with softmax of Q-values.
p0         <- softmax(q); # probability of each action with softmax.
for(iResp in 1:nResp){
BGx[(iSub-1)*nTrial+iTrial,iResp] <- p0[iResp];
} # end iResp-loop.

# update Q- and V-values.
er         <- rho[iSub] * r[iSub,iTrial];  # update outcome with outcome sensitivity.
Q[ya[iSub,iTrial],s[iSub,iTrial]] <- Q[ya[iSub,iTrial],s[iSub,iTrial]] + epsilon[iSub] * (er - Q[ya[iSub,iTrial],s[iSub,iTrial]]);
V[s[iSub,iTrial]] <- V[s[iSub,iTrial]] + epsilon[iSub] * (r[iSub,iTrial] - V[s[iSub,iTrial]]);

} # end iTrial-loop.
} # end iSub-loop.

} # end transformed parameter definition.


# specify the prior distribution and likelihoods.
# -------------------------------------------------------------------------.
model{
vector[nResp] theta;

# Hierarchical priors: sample values from normal distributions.
X[1]  ~ normal(2, 3); # feedback sensitivity.
X[2]  ~ normal(0, 2); # instrumental learning rate.
X[3]  ~ normal(0, 3); # go bias.
X[4]  ~ normal(0, 3); # pavovian bias.
sdX   ~ cauchy(0, 2); # note that this is a half-cauchy, recommended by e.g. Gelman (2006)/stan documentation.

# Subject level priors are sampled from the hierarchical prior.
x1 ~ normal(X[1], sdX[1]);
x2 ~ normal(X[2], sdX[2]);
x3 ~ normal(X[3], sdX[3]);
x4 ~ normal(X[4], sdX[4]);

# Likelihood of chosen action given the prob of each responses. 
# This likelihood is what is being optimized.
for(iData in 1:nData){
yax[iData] ~ categorical(BGx[iData]);
}
} # end model definition.


# specify variables to generate and output.
# -------------------------------------------------------------------------.
generated quantities {

vector[nData] log_lik; # To calculate WAIC.

for(iData in 1:nData){
log_lik[iData] <- categorical_log(yax[iData], BGx[iData]);
} # end iData-loop.

} # end generated quantities definition.

" # end mstr11.


# ========================================================================================.
# mstr12 is a control model for the rebuttal. mstr12 includes a learning rate (epsilon), 
# feedback sensitivity (rho), go bias, and forgetting component.
# ========================================================================================.
mstr12 = "
# define data.
# -------------------------------------------------------------------------.
data{
int<lower=1>  nTrial;
int<lower=1>  nSub;
int<lower=1>  nStim;
int<lower=1>  nResp;
int<lower=1>  K;
int<lower=1>  s[nSub, nTrial];
int<lower=1>  a[nSub, nTrial];
int<lower=1>  ya[nSub, nTrial];
int<lower=-1> r[nSub, nTrial];
int<lower=1>  rew[nSub, nTrial];
int<lower=1>  yax[nTrial*nSub];
int<lower=1>  nData;

matrix[nResp,nStim]   Qi;
vector[nStim]         Vi;

} # end data definitions.


# define parameters in 'fitting space'
# -------------------------------------------------------------------------.
# parameter specifications.
parameters{

# Hierarchical parameters.
vector[K] X;
vector<lower=0, upper=20>[K] sdX;

# Subject level parameters.
vector<lower=-10,  upper=10>[nSub] x1;
vector<lower=-8,  upper=8>[nSub] x2;
vector<lower=-8,  upper=8>[nSub] x3;
vector<lower=-8,  upper=8>[nSub] x4;
} # end parameter definition.


# compute transformed parameters plus likelihood.
# -------------------------------------------------------------------------.
transformed parameters{

real rho[nSub];
real<lower=0, upper=1> epsilon[nSub];
real gobias[nSub];
real<lower=0, upper=1> psi[nSub];

matrix[nResp,nStim] Q;
vector[nResp]       q;
simplex[nResp]      p0;
real                er;
vector[nResp] BGx[nTrial*nSub];

for(iSub in 1:nSub){
# retrieve sampled subject parameters and initial values.
rho[iSub]          <- exp(x1[iSub]);
epsilon[iSub]      <- inv_logit(x2[iSub]);
gobias[iSub]       <- x3[iSub];
psi[iSub]          <- inv_logit(x4[iSub]);
}

for(iSub in 1:nSub){
Q            <- Qi * rho[iSub];

for(iTrial in 1:nTrial){
for(iResp in 1:nResp){
q[iResp] <- Q[iResp,s[iSub,iTrial]]; 
}
for(iResp in 1:2){
q[iResp] <- q[iResp] + gobias[iSub]; 
}
p0         <- softmax(q); # probability of each action with softmax.

for(iResp in 1:nResp){
BGx[(iSub-1)*nTrial+iTrial,iResp] <- p0[iResp];
} # end iResp-loop.

er         <- rho[iSub] * r[iSub,iTrial];  # update outcome with outcome sensitivity.
Q[ya[iSub,iTrial],s[iSub,iTrial]] <- Q[ya[iSub,iTrial],s[iSub,iTrial]] + epsilon[iSub] * (er - Q[ya[iSub,iTrial],s[iSub,iTrial]]);

# implement forgetting factor; Q <- Q + psi*(Qi - Q)
for (iResp in 1:nResp){
for (iStim in 1:nStim){
Q[iResp,iStim] <- Q[iResp,iStim] + psi[iSub] * (Qi[iResp,iStim] - Q[iResp,iStim]);
}
}

} # end iTrial-loop.
} # end iSub-loop.

} # end transformed parameter definition.


# specify the prior distribution and likelihoods.
# -------------------------------------------------------------------------.
model{
vector[nResp] theta;

# Hierarchical priors: sample values from normal distributions.
X[1]  ~ normal(2, 3);
X[2]  ~ normal(0, 2);
X[3]  ~ normal(0, 3);
X[4]  ~ normal(0, 2);
sdX   ~ cauchy(0, 2); # note that this is a half-cauchy, recommended by e.g. Gelman (2006)/stan documentation.

# Subject level priors are sampled from the hierarchical prior.
x1 ~ normal(X[1], sdX[1]);
x2 ~ normal(X[2], sdX[2]);
x3 ~ normal(X[3], sdX[3]);
x4 ~ normal(X[4], sdX[4]);

# Likelihood of chosen action given the prob of each responses. 
# This likelihood is what is being optimized.
for(iData in 1:nData){
yax[iData] ~ categorical(BGx[iData]);
}
} # end model definition.


# specify variables to generate and output.
# -------------------------------------------------------------------------.
generated quantities {

vector[nData] log_lik; # To calculate WAIC.

for(iData in 1:nData){
log_lik[iData] <- categorical_log(yax[iData], BGx[iData]);
} # end iData-loop.

} # end generated quantities definition.

" # end mstr12.


# ========================================================================================.
# mstr13 is a control model for the rebuttal. mstr13 includes a learning rate (epsilon), 
# feedback sensitivity for reward/punishment(rho_rew, rho_pun), go bias, and pavlovian bias (pi).
# ========================================================================================.
mstr13 = "
# define data.
# -------------------------------------------------------------------------.
data{
int<lower=1>  nTrial;
int<lower=1>  nSub;
int<lower=1>  nStim;
int<lower=1>  nResp;
int<lower=1>  K;
int<lower=1>  s[nSub, nTrial];
int<lower=1>  a[nSub, nTrial];
int<lower=1>  ya[nSub, nTrial];
int<lower=-1> r[nSub, nTrial];
int<lower=1>  rew[nSub, nTrial];
int<lower=1>  yax[nTrial*nSub];
int<lower=1>  nData;

matrix[nResp,nStim]   Qi;
vector[nStim]         Vi;

} # end data definitions.


# define parameters in 'fitting space'
# -------------------------------------------------------------------------.
# parameter specifications.
parameters{

# Hierarchical parameters.
vector[K] X;
vector<lower=0, upper=20>[K] sdX;

# Subject level parameters.
vector<lower=-10,  upper=10>[nSub] x1; # rho.
vector<lower=-8,  upper=8>[nSub] x2; # epsilon.
vector<lower=-8,  upper=8>[nSub] x3; # gobias.
vector<lower=-8,  upper=8>[nSub] x4; # pibias.
vector<lower=-8,  upper=8>[nSub] x5; # rho-bias.

} # end parameter definition.


# compute transformed parameters plus likelihood.
# -------------------------------------------------------------------------.
transformed parameters{

real rho_rew[nSub];
real rho_pun[nSub];
real<lower=0, upper=1> epsilon[nSub];
real gobias[nSub];
real pibias[nSub];

matrix[nResp,nStim] Q;
vector[nResp]       q;
vector[nStim]       V;
simplex[nResp]      p0;
real                er;
vector[nResp]       BGx[nTrial*nSub];

for(iSub in 1:nSub){
# retrieve sampled subject parameters and initial values.
rho_pun[iSub]          <- exp(x1[iSub]);
rho_rew[iSub]          <- exp(x1[iSub]+x5[iSub]);
epsilon[iSub]      <- inv_logit(x2[iSub]);
gobias[iSub]       <- x3[iSub];
pibias[iSub]       <- x4[iSub];
}

for(iSub in 1:nSub){
# retrieve and initial values.
Q   <- Qi * rho_pun[iSub]; # start with punishment sensitivity.
for(iResp in 1:nResp){
for(iStim in 1:4){
Q[iResp,((iStim-1)*4)+1]   <- Qi[iResp,((iStim-1)*4)+1] * rho_rew[iSub]; # correct reward sensitivity.
Q[iResp,((iStim-1)*4)+2]   <- Qi[iResp,((iStim-1)*4)+2] * rho_rew[iSub];
} # end iStim-loop.
}# end iResp-loop.
V            <- Vi;

for(iTrial in 1:nTrial){
# retrieve Q-values.
for(iResp in 1:nResp){
q[iResp] <- Q[iResp,s[iSub,iTrial]]; 
}
for(iResp in 1:2){
q[iResp] <- q[iResp] + gobias[iSub] + pibias[iSub] * V[s[iSub,iTrial]]; 
}
# retrieve choice probabililty with softmax of Q-values.
p0         <- softmax(q); # probability of each action with softmax.
for(iResp in 1:nResp){
BGx[(iSub-1)*nTrial+iTrial,iResp] <- p0[iResp];
} # end iResp-loop.

# update Q- and V-values.
if (rew[iSub,iTrial]==1) # win trials.
er         <- rho_rew[iSub] * r[iSub,iTrial];  # update outcome with reward sensitivity.
else # avoid trials.
er         <- rho_pun[iSub] * r[iSub,iTrial];  # update outcome with punishment sensitivity.

Q[ya[iSub,iTrial],s[iSub,iTrial]] <- Q[ya[iSub,iTrial],s[iSub,iTrial]] + epsilon[iSub] * (er - Q[ya[iSub,iTrial],s[iSub,iTrial]]);

} # end iTrial-loop.
} # end iSub-loop.

} # end transformed parameter definition.


# specify the prior distribution and likelihoods.
# -------------------------------------------------------------------------.
model{
vector[nResp] theta;

# Hierarchical priors: sample values from normal distributions.
X[1]  ~ normal(2, 3); # feedback sensitivity.
X[2]  ~ normal(0, 2); # instrumental learning rate.
X[3]  ~ normal(0, 3); # go bias.
X[4]  ~ normal(0, 3); # pavovian bias.
X[5]  ~ normal(0, 3); # rho bias.
sdX   ~ cauchy(0, 2); # note that this is a half-cauchy, recommended by e.g. Gelman (2006)/stan documentation.

# Subject level priors are sampled from the hierarchical prior.
x1 ~ normal(X[1], sdX[1]);
x2 ~ normal(X[2], sdX[2]);
x3 ~ normal(X[3], sdX[3]);
x4 ~ normal(X[4], sdX[4]);
x5 ~ normal(X[5], sdX[5]);

# Likelihood of chosen action given the prob of each responses. 
# This likelihood is what is being optimized.
for(iData in 1:nData){
yax[iData] ~ categorical(BGx[iData]);
}
} # end model definition.


# specify variables to generate and output.
# -------------------------------------------------------------------------.
generated quantities {

vector[nData] log_lik; # To calculate WAIC.

for(iData in 1:nData){
log_lik[iData] <- categorical_log(yax[iData], BGx[iData]);
} # end iData-loop.

} # end generated quantities definition.

" # end mstr13.
