# Supplementary material for: Catecholaminergic challenge uncovers distinct Pavlovian and instrumental mechanisms of motivated (in)action
Source: eLife. 2017 May 15;6:e22169. doi: 10.7554/eLife.22169 (PMC5432212; doi:10.7554/eLife.22169)
Supplement: Source code 1. — This zip-file contains source code for (1) deblinding, (2) descriptives & demographics, (3) mood ratings, (4) motivational Go-NoGo task, and a README.txt file with description of the source code and code structure. DOI: http://dx.doi.org/10.7554/eLife.22169.019 [file elife-22169-code1.zip › 4. motivational gonogo task/stan/modelSimulations/M2_simulation_samples.R]

# ==========================================================================.
# Posterior predictive model simulations.
# By Jennifer C. Swart, 2016.
# ==========================================================================.

# clear workspace and console.
rm(list=ls()); 
dev.off()
cat("\014"); 


# GENERAL SETUP.
# ==========================================================================.
# load libraries.
require(boot); # for inv.logit

# setup directories.
datadir   <- paste("/home/control/jenswa/projects/MPH/MPHstudy/results/stan/without_17_18_25_51_62",sep="")   

# set working directory.
setwd(datadir)

# specify file names.
stanfitsfile        = paste(datadir,"/M2fits_obsData.Rdata",sep="")
samplesfile         = paste(datadir,"/M2samples_obsData.Rdata",sep="")

# PREPARE MODEL PARAMETERS.
# ==========================================================================.
# retrieve estimates per parameter.
# load(stanfitsfile)
# estimates  <- as.matrix(f2)[,7:288] # this step requires about 23Gb for ca. 10 minutes, so run on separate job!
# save(estimates,file=samplesfile)
load(samplesfile) # start new job with less memory from here.

nSub          <- 94 # number of subjects.
nStim         <- 16 # number of stimuli.
nResp         <- 3 # number of response options.
nTrial        <- 640 # number of trials.
fbProb        <- 0.8 # probability of valid feedback.
nPerm         <- 6000 # number of samples per subject.

# stimulus IDs. 
# {1=go2win-left, 2=go2win-right, 3=go2avoid-left, 4=go2avoid-right, 5=nogo2win, 6=nogo2win, 7=nogo2avoid1, 8=nogo2avoid2}.
rewID         <- c(1,2,5,6,9,10,13,14) # reward stimuli.
goID          <- c(1:4,9:12) # Go stimuli.
goLeftID      <- c(1,3,9,11) # Go-left stimuli.
goRightID     <- c(2,4,10,12) # Go-right stimuli.

# create stimulus sequence.
nTrialPerStim <- nTrial / nStim # number of trials per stimulus.
stimSeq       <- rep(1:nStim, nTrialPerStim) 
valenceSeq    <- ifelse(stimSeq %in% rewID, 1, 0) # win = 1, pun = 0.
goSeq         <- ifelse(stimSeq %in% goID,1,0) # 1 = go, 0 = nogo.
actionSeq     <- ifelse(stimSeq %in% goID,1,3) # 1 = go, 3 = nogo.
actionSeq[is.element(stimSeq,goRightID)] <- 2 # 1=go-left, 2=go-right, 3 = nogo. 

rho         = matrix(nrow=nPerm,ncol=nSub)
epsilon     = matrix(nrow=nPerm,ncol=nSub)
gobias      = matrix(nrow=nPerm,ncol=nSub)

rho         = estimates[,(0*nSub+1):(1*nSub)]
epsilon     = estimates[,(1*nSub+1):(2*nSub)]
gobias      = estimates[,(2*nSub+1):(3*nSub)]

# Model 2.
# --------------------------------------------------------------------------.
# Model 2 contains three free parameters, namely 
# i)  feedback sensitivity to pun/rew (rho)
# ii) learning rate (epsilon).
# iii) go bias
M2 <- function(fbsens,lr,gobias,stimSeq,actionSeq,valenceSeq,nTrial,nResp,nStim,nPerm){
  
  allp    <- array(NaN, dim=c(nPerm,nTrial,nResp))
  
  # loop over all samples to account for stochasticity.
  for(iIter in 1:nPerm){
    
    if(iIter %in% seq(1000,6000,1000)) {print(iIter)}
    
    # transform parameters.
    rho     <- exp(fbsens[iIter]) # feedback sensitivity.
    epsilon <- inv.logit(lr[iIter]) # learning rate.
    
    # initialize/reset parameters.
    Q       <- matrix(rho*c(.5,.5,-.5,-.5), nrow=nResp, ncol=nStim,byrow=T)
    V       <- rep(c(.5,.5,-.5,-.5), nStim/4)
    q       <- matrix(0, nrow=nTrial, ncol=nResp)
    a <- v <- rep(0, nTrial)
    
    # loop over trials.
    for(iTrial in 1:nTrial){
      
      s           <- stimSeq[iTrial] # stimulus presented on current trial.
      q[iTrial,]  <- Q[,s] # store per trial the Q-value of the presented stimulus.
      q[iTrial,1:2] <- q[iTrial,1:2] + gobias[iIter]
      
      v[iTrial]   <- V[s] # idem for V-value..
      
      # determine probability of each choice.
      p0          <- exp(q[iTrial,])/sum(exp(q[iTrial,])) 
      p0[is.nan(p0)] <-1 # in cases where p=1, the softmax contains Inf in the numerator and denominator.
      if (sum(p0)==0) {next}
      allp[iIter,iTrial,] <- p0
      # generate choice based on probability of each choice.
      a[iTrial]   <- sample(1:nResp,1,F,p0) # choice function. 
      
      # determine outcome based on choice, stimulus ID and feedback validity.
      resp        <- a[iTrial]
      fbID        <- sample(0:1,1,F,c(.2,.8)) # simulate fb validity.
      actionID    <- actionSeq[iTrial]
      valID       <- valenceSeq[iTrial]
      
      # determine outcome based on (required and actual) response, fb validity and cue-valence.
      if((resp==actionID & fbID==1 & valID==1)|(resp != actionID & fbID==0 & valID==1)) {out  <- 1}
      if((resp==actionID & fbID==1 & valID==0)|(resp != actionID & fbID==0 & valID==0)) {out  <- 0}
      if((resp==actionID & fbID==0 & valID==1)|(resp != actionID & fbID==1 & valID==1)) {out  <- 0}
      if((resp==actionID & fbID==0 & valID==0)|(resp != actionID & fbID==1 & valID==0)) {out  <- -1}
      
      # update Q and V values.
      Q[resp,s]   <- Q[resp,s] + epsilon * (rho * out - Q[resp,s])
      
    } # end iTrial-loop.
    
  } # end iIter-loop.
  
  meanp <- colMeans(allp, na.rm = TRUE)
  
  # specify output.
  meanp
  
} # end model 2.


# DATA GENERATION.
# ==========================================================================.
meanp<-array(NaN,dim=c(nSub,nTrial,nResp))

for(iSub in 1:nSub){
  print(iSub)
  # generate data with model.
  meanp[iSub, ,] <- M2(rho[,iSub],epsilon[,iSub],gobias[,iSub],stimSeq,actionSeq,valenceSeq,nTrial,nResp,nStim,nPerm)
  
  # save raw + model function.
  save(meanp,M2,nSub, stimSeq,file="/home/control/jenswa/projects/MPH/MPHstudy/results/stan/without_17_18_25_51_62/M2_simulation_p_samples.Rdata")
  
} # end iSub-loop.


## retrieve data per cue type.
load("/home/control/jenswa/projects/MPH/MPHstudy/results/stan/without_17_18_25_51_62/M2_simulation_p_samples.Rdata")

punID = c(3,4,7,8,11,12,15,16)
nogoID = c(5:8,13:16)
pGo = array(dim=c(94,16,40))
for (iSub in c(1:94)) {
  for (iStim in c(1:16)) {
    idx = stimSeq %in% iStim
    pGo[iSub,iStim, ] = meanp[iSub, idx, 1] + meanp[iSub, idx, 2]
  }
}

write.csv(pGo,file="M2_simulation_samples_pGo.csv",row.names=FALSE,col.names=FALSE)
write.csv(pCorrect,file="M2_simulation_samples_pCorrect.csv",row.names=FALSE,col.names=FALSE)
