# Supplementary material for: Catecholaminergic challenge uncovers distinct Pavlovian and instrumental mechanisms of motivated (in)action
Source: eLife. 2017 May 15;6:e22169. doi: 10.7554/eLife.22169 (PMC5432212; doi:10.7554/eLife.22169)
Supplement: Source code 1. — This zip-file contains source code for (1) deblinding, (2) descriptives & demographics, (3) mood ratings, (4) motivational Go-NoGo task, and a README.txt file with description of the source code and code structure. DOI: http://dx.doi.org/10.7554/eLife.22169.019 [file elife-22169-code1.zip › 4. motivational gonogo task/stan/oneStepAheadPredictions/M1_osap_samples.R]

# ==========================================================================.
# Posterior predictive model simulations.
# By Jennifer C. Swart, 2016.
# ==========================================================================.

# clear workspace and console.
rm(list=ls()); 
dev.off()
cat("\014"); 


# GENERAL SETUP.
# ==========================================================================.
# load libraries.
require(boot); # for inv.logit

# setup directories.
rootdir       = "/home/control/jenswa/projects/MPH/MPHstudy"
obs4stanfile  = paste(rootdir,"/results/MPH4stan.Rdata",sep="")   
datadir       = paste(rootdir,"/results/stan/without_17_18_25_51_62",sep="")   
stanfitsfile  = paste(datadir,"/M1fits_obsData.Rdata",sep="")
samplesfile   = paste(datadir,"/M1samples_obsData.Rdata",sep="")

# set working directory.
setwd(datadir)

# PREPARE MODEL PARAMETERS.
# ==========================================================================.
## retrieve estimates per parameter.
load(samplesfile) 

nSub          <- 94 # number of subjects.
nStim         <- 16 # number of stimuli.
nResp         <- 3 # number of response options.
nTrial        <- 640 # number of trials.
nPerm         <- 6000 # number of samples per subject.

# load behavioural observations, and remove the subjects that were excluded from the fitting procedure.
load(obs4stanfile)
outlier = c(17,18,25,51,62) 
dList$s = dList$s[-c(outlier),] # stimulus sequence (1-16) 
dList$r = dList$r[-c(outlier),] # observed outcomes.
dList$ya = dList$ya[-c(outlier),] # made responses.

rho         = matrix(nrow=nPerm,ncol=nSub)
epsilon     = matrix(nrow=nPerm,ncol=nSub)

rho         = estimates[,(0*nSub+1):(1*nSub)]
epsilon     = estimates[,(1*nSub+1):(2*nSub)]

# Model 1.
# --------------------------------------------------------------------------.
# Model 1 contains two free parameters, namely 
# i)  feedback sensitivity to pun/rew (rho)
# ii) learning rate (epsilon).
M1 <- function(fbsens,lr,stimSeq,respSeq,fbSeq,nTrial,nResp,nStim,nPerm){
  
  allp    <- array(NaN, dim=c(nPerm,nTrial,nResp))
  
  # loop over all samples to account for stochasticity.
  for(iIter in 1:nPerm){
    
    if(iIter %in% seq(1000,6000,1000)) {print(iIter)}
    
    # transform parameters.
    rho     <- exp(fbsens[iIter]) # feedback sensitivity.
    epsilon <- inv.logit(lr[iIter]) # learning rate.
    
    # initialize/reset parameters.
    Q       <- matrix(rho*c(.5,.5,-.5,-.5), nrow=nResp, ncol=nStim,byrow=T)
    V       <- rep(c(.5,.5,-.5,-.5), nStim/4)
    q       <- matrix(0, nrow=nTrial, ncol=nResp)
    a <- v <- rep(0, nTrial)
    
    # loop over trials.
    for(iTrial in 1:nTrial){
      
      s           <- stimSeq[iTrial] # stimulus presented on current trial.
      q[iTrial,]  <- Q[,s] # store per trial the Q-value of the presented stimulus.
      q[iTrial,1:2] <- q[iTrial,1:2] 
      
      v[iTrial]   <- V[s] # idem for V-value..
      
      # determine probability of each choice.
      p0          <- exp(q[iTrial,])/sum(exp(q[iTrial,])) 
      p0[is.nan(p0)] <-1 # in cases where p=1, the softmax contains Inf in the numerator and denominator.
      if (sum(p0)==0) {next}
      allp[iIter,iTrial,] <- p0
      
      # update Q and V values.
      resp <- respSeq[iTrial]
      out <- fbSeq[iTrial]
      Q[resp,s]   <- Q[resp,s] + epsilon * (rho * out - Q[resp,s])
      
    } # end iTrial-loop.
    
  } # end iIter-loop.
  
  meanp <- colMeans(allp, na.rm = TRUE)
  
  # specify output.
  meanp
  
} # end model 1.


# DATA GENERATION.
# ==========================================================================.
meanp<-array(NaN,dim=c(nSub,nTrial,nResp))

for(iSub in 1:nSub){
  print(iSub)
  # generate data with model.
  meanp[iSub, ,] <- M1(rho[,iSub],epsilon[,iSub],dList$s[iSub,],dList$ya[iSub,],dList$r[iSub,],nTrial,nResp,nStim,nPerm)
  
  # save raw + model function.
  save(meanp,M1,file="/home/control/jenswa/projects/MPH/MPHstudy/results/stan/without_17_18_25_51_62/M1_osap_p_samples.Rdata")
  
} # end iSub-loop.

## retrieve data per cue type.
load("/home/control/jenswa/projects/MPH/MPHstudy/results/stan/without_17_18_25_51_62/M1_osap_p_samples.Rdata")

pGo = array(dim=c(94,16,40))
correctResp = c(1,2,1,2,3,3,3,3,1,2,1,2,3,3,3,3)
pCorrect = array(dim=c(94,16,40))
for (iSub in c(1:94)) {
  for (iStim in c(1:16)) {
    idx = dList$s[iSub,] %in% iStim
    pGo[iSub,iStim, ] = meanp[iSub, idx, 1] + meanp[iSub, idx, 2]
    pCorrect[iSub,iStim,] = meanp[iSub,idx,correctResp[iStim]]
  }
}

write.csv(meanp,file="M1_osap_p_samples.csv",row.names=FALSE,col.names=FALSE)
write.csv(pGo,file="M1_osap_samples_pGo.csv",row.names=FALSE,col.names=FALSE)
write.csv(pCorrect,file="M1_osap_samples_pCorrect.csv",row.names=FALSE,col.names=FALSE)
