# Supplementary material for: Catecholaminergic challenge uncovers distinct Pavlovian and instrumental mechanisms of motivated (in)action
Source: eLife. 2017 May 15;6:e22169. doi: 10.7554/eLife.22169 (PMC5432212; doi:10.7554/eLife.22169)
Supplement: Source code 1. — This zip-file contains source code for (1) deblinding, (2) descriptives & demographics, (3) mood ratings, (4) motivational Go-NoGo task, and a README.txt file with description of the source code and code structure. DOI: http://dx.doi.org/10.7554/eLife.22169.019 [file elife-22169-code1.zip › 4. motivational gonogo task/stan/oneStepAheadPredictions/M10_osap_samples.R]

# ==========================================================================.
# Posterior predictive model simulations.
# By Jennifer C. Swart, 2016.
# ==========================================================================.

# clear workspace and console.
rm(list=ls()); 
dev.off()
cat("\014"); 


# GENERAL SETUP.
# ==========================================================================.
# load libraries.
require(boot); # for inv.logit

# setup directories.
rootdir       = "/home/control/jenswa/projects/MPH/MPHstudy"
obs4stanfile  = paste(rootdir,"/results/MPH4stan.Rdata",sep="")   
datadir       = paste(rootdir,"/results/stan/without_17_18_25_51_62",sep="")   
stanfitsfile  = paste(datadir,"/M10fits_obsData.Rdata",sep="")
samplesfile   = paste(datadir,"/M10samples_obsData.Rdata",sep="")

# set working directory.
setwd(datadir)


# PREPARE MODEL PARAMETERS.
# ==========================================================================.
# retrieve estimates per parameter.
load(samplesfile) 

nSub          <- 94 # number of subjects.
nStim         <- 16 # number of stimuli.
nResp         <- 3 # number of response options.
nTrial        <- 640 # number of trials.
nPerm         <- 6000 # number of samples per subject.

# load behavioural observations, and remove the subjects that were excluded from the fitting procedure.
load(obs4stanfile)
outlier = c(17,18,25,51,62)
dList$s = dList$s[-c(outlier),] # stimulus sequence (1-16) 
dList$r = dList$r[-c(outlier),] # observed outcomes.
dList$ya = dList$ya[-c(outlier),] # made responses.

rho         = matrix(nrow=nPerm,ncol=nSub)
epsilon     = matrix(nrow=nPerm,ncol=nSub)
gobias      = matrix(nrow=nPerm,ncol=nSub)
pibias      = matrix(nrow=nPerm,ncol=nSub)
biasEps     = matrix(nrow=nPerm,ncol=nSub)
piMPH       = matrix(nrow=nPerm,ncol=nSub)
kappaMPHdiff= matrix(nrow=nPerm,ncol=nSub)

rho         = estimates[,(0*nSub+1):(1*nSub)]
epsilon     = estimates[,(1*nSub+1):(2*nSub)]
gobias      = estimates[,(2*nSub+1):(3*nSub)]
pibias      = estimates[,(3*nSub+1):(4*nSub)]
biasEps     = estimates[,(4*nSub+1):(5*nSub)]
piMPH       = estimates[,(5*nSub+1):(6*nSub)]
kappaMPHdiff= estimates[,(6*nSub+1):(7*nSub)]


# Model 10.
# --------------------------------------------------------------------------.
# Model 10 contains seven free parameters, namely 
# i)  feedback sensitivity to pun/rew (rho)
# ii) learning rate (epsilon).
# iii) go bias
# iv) pavlovian effect (pibias).
# v) symmetric learning bias parameter (biasEps)
# vi) MPH-effetc on pavlovian bias (piMPH)
# vii) diffuse learning MPH-effect (kappaMPHdiff)
M10 <- function(fbsens,lr,gobias,pibias,kappa,piMPH,kappaMPHdiff,stimSeq,respSeq,fbSeq,nTrial,nResp,nStim,nPerm){
  
  allp    <- array(NaN, dim=c(nPerm,nTrial,nResp))
  
  # loop over all samples to account for stochasticity.
  for(iIter in 1:nPerm){
    
    if(iIter %in% seq(1000,6000,1000)) {print(iIter)}
    
    # transform parameters.
    rho     <- exp(fbsens[iIter]) # feedback sensitivity.
    biasEps <- inv.logit(c(NaN,lr[iIter]-kappa[iIter])) # biased learning rate.
    epsilon <- inv.logit(lr[iIter]) # learning rate.
    biasEps[1] <- epsilon + (epsilon-biasEps[2])
    pibiasMPH <- pibias[iIter] + piMPH[iIter]
    diffuseEpsMPH <- inv.logit(kappaMPHdiff[iIter]) # learning rate.
    
    # initialize/reset parameters.
    Q       <- matrix(rho*c(.5,.5,-.5,-.5), nrow=nResp, ncol=nStim,byrow=T)
    V       <- rep(c(.5,.5,-.5,-.5), nStim/4)
    q       <- matrix(0, nrow=nTrial, ncol=nResp)
    a <- v <- rep(0, nTrial)
    
    # loop over trials.
    for(iTrial in 1:nTrial){
      
      s           <- stimSeq[iTrial] # stimulus presented on current trial.
      q[iTrial,]  <- Q[,s] # store per trial the Q-value of the presented stimulus.
      if (s < 9){
        q[iTrial,1:2] <- q[iTrial,1:2] + gobias[iIter] + pibiasMPH * V[s] # MPH: piMPH.  
      } else {
        q[iTrial,1:2] <- q[iTrial,1:2] + gobias[iIter] + pibias[iIter] * V[s] # placebo: pibias.
      }
      
      v[iTrial]   <- V[s] # idem for V-value..
      
      # determine probability of each choice.
      p0          <- exp(q[iTrial,])/sum(exp(q[iTrial,])) 
      p0[is.nan(p0)] <-1 # in cases where p=1, the softmax contains Inf in the numerator and denominator.
      if (sum(p0)==0) {next}
      
      allp[iIter,iTrial,] <- p0
      
      # update Q and V values.
      resp <- respSeq[iTrial]
      out <- fbSeq[iTrial]
      pe         <- (rho * out) - Q[resp,s]; # prediction error
      iEps        <- ifelse(resp %in% c(1,2),1,2) # 1,2 = go resp -> go biasedlr(1), 3 = nogo resp -> nogo biasedlr(2).
      if((iEps==1 & out==1) | (iEps==2 & out==-1)) {
        Q[resp,s]   <- Q[resp,s] + biasEps[iEps] * pe}
      else {Q[resp,s]   <- Q[resp,s] + epsilon * pe}
      
      if((s <9) && (out==1) && (resp<3)) # rewarded Go under MPH.
        for(iResp in 1:2){Q[iResp,s] <- Q[iResp,s] + diffuseEpsMPH * pe;}
      
    } # end iTrial-loop.
    
  } # end iIter-loop.
  
  meanp <- colMeans(allp,na.rm=TRUE)
  
  # specify output.
  meanp
  
} # end model 10.


# DATA GENERATION.
# ==========================================================================.
meanp<-array(NaN,dim=c(nSub,nTrial,nResp))

for(iSub in 1:nSub){
  print(iSub)
  # generate data with model.
  meanp[iSub, ,] <- M10(rho[,iSub],epsilon[,iSub],gobias[,iSub],pibias[,iSub],biasEps[,iSub],piMPH[,iSub],kappaMPHdiff[,iSub],dList$s[iSub,],dList$ya[iSub,],dList$r[iSub,],nTrial,nResp,nStim,nPerm)
  
  # save raw + model function.
  save(meanp,M10,file="/home/control/jenswa/projects/MPH/MPHstudy/results/stan/without_17_18_25_51_62/M10_osap_p_samples.Rdata")
  
} # end iSub-loop.


## retrieve data per cue type.
load("/home/control/jenswa/projects/MPH/MPHstudy/results/stan/without_17_18_25_51_62/M10_osap_p_samples.Rdata")
pGo = array(dim=c(94,16,40))
correctResp = c(1,2,1,2,3,3,3,3,1,2,1,2,3,3,3,3)
pCorrect = array(dim=c(94,16,40))
for (iSub in c(1:94)) {
  for (iStim in c(1:16)) {
    idx = dList$s[iSub,] %in% iStim
    pGo[iSub,iStim, ] = meanp[iSub, idx, 1] + meanp[iSub, idx, 2]
    pCorrect[iSub,iStim,] = meanp[iSub,idx,correctResp[iStim]]
  }
}

write.csv(meanp,file="M10_osap_p_samples.csv",row.names=FALSE,col.names=FALSE)
write.csv(pGo,file="M10_osap_samples_pGo.csv",row.names=FALSE,col.names=FALSE)
write.csv(pCorrect,file="M10_osap_samples_pCorrect.csv",row.names=FALSE,col.names=FALSE)


load("/home/control/jenswa/projects/MPH/MPHstudy/results/stan/without_17_18_25_51_62/M10_osap_p_samples.Rdata")

lSpan = read.csv("/home/control/jenswa/projects/MPH/MPHstudy/results/MPH4mixedmodelR.csv",header=TRUE)
sID = lSpan$sID[lSpan$inclusions==TRUE]
inclusions = lSpan$inclusions[lSpan$inclusions==TRUE]
lSpan = lSpan$lSpan[lSpan$inclusions==TRUE]
inclusions[sID %in% c(17,18,25,51,62)] = FALSE
lSpan = lSpan[inclusions==TRUE]
length(lSpan)/640
lSpan = lSpan[seq(1,(93*640)+1,640)]
lSpan = scale(lSpan)[,1]

load(obs4stanfile)
outlier = c(17,18,25,51,62)
stimSeq = dList$s[-c(outlier),] # stimulus sequence (1-16)

pCorrect <- array(NaN,dim=c(nSub,2,2))
pIncorrect <- array(NaN,dim=c(nSub,2,2))
pGo <- array(NaN,dim=c(nSub,2,2,2))
# MPH-Win.
for(iSub in 1:nSub){
  pCorrect[iSub,1,1] = (mean(meanp[iSub,stimSeq[iSub,]==1,1]) + mean(meanp[iSub,stimSeq[iSub,]==2,2]))/2
  # MPH-Avoid.
  pCorrect[iSub,1,2] = (mean(meanp[iSub,stimSeq[iSub,]==3,1]) + mean(meanp[iSub,stimSeq[iSub,]==4,2]))/2
  # PLA-Win.
  pCorrect[iSub,2,1] = (mean(meanp[iSub,stimSeq[iSub,]==9,1]) + mean(meanp[iSub,stimSeq[iSub,]==10,2]))/2
  # PLA-Avoid.
  pCorrect[iSub,2,2] = (mean(meanp[iSub,stimSeq[iSub,]==11,1]) + mean(meanp[iSub,stimSeq[iSub,]==12,2]))/2

  # p(incorrect Go) for sub x mph x valence. # go cues.
  # MPH-Win.
  pIncorrect[iSub,1,1] = (mean(meanp[iSub,stimSeq[iSub,]==1,2]) + mean(meanp[iSub,stimSeq[iSub,]==2,1]))/2
  # MPH-Avoid.
  pIncorrect[iSub,1,2] = (mean(meanp[iSub,stimSeq[iSub,]==3,2]) + mean(meanp[iSub,stimSeq[iSub,]==4,1]))/2
  # PLA-Win.
  pIncorrect[iSub,2,1] = (mean(meanp[iSub,stimSeq[iSub,]==9,2]) + mean(meanp[iSub,stimSeq[iSub,]==10,1]))/2
  # PLA-Avoid.
  pIncorrect[iSub,2,2] = (mean(meanp[iSub,stimSeq[iSub,]==11,2]) + mean(meanp[iSub,stimSeq[iSub,]==12,1]))/2

  # p(Go) for sub x mph x valence x action. # all cues.
  # MPH-Win.
  pGo[iSub,1,1,2] = 1-(mean(meanp[iSub,stimSeq[iSub,]==5,3]) + mean(meanp[iSub,stimSeq[iSub,]==6,3]))/2
  # MPH-Avoid.
  pGo[iSub,1,2,2] = 1-(mean(meanp[iSub,stimSeq[iSub,]==7,3]) + mean(meanp[iSub,stimSeq[iSub,]==8,3]))/2
  # PLA-Win.
  pGo[iSub,2,1,2] = 1-(mean(meanp[iSub,stimSeq[iSub,]==13,3]) + mean(meanp[iSub,stimSeq[iSub,]==14,3]))/2
  # PLA-Avoid.
  pGo[iSub,2,2,2] = 1-(mean(meanp[iSub,stimSeq[iSub,]==15,3]) + mean(meanp[iSub,stimSeq[iSub,]==16,3]))/2
}
pGo[,,,1] = pCorrect + pIncorrect
  
# effects to test for:
# pGo - Valence x Drug x Span. 
pGo_drugxval = rowMeans(pGo[,1,1,] - pGo[,1,2,]) - rowMeans(pGo[,2,1,] - pGo[,2,2,])
plot(x=lSpan, y=pGo_drugxval)
cor.test(pGo_drugxval,lSpan,method="pearson") 
cor.test(rowMeans(pGo[,1,1,] - pGo[,1,2,]),lSpan,method="pearson") # MPH.
cor.test(rowMeans(pGo[,2,1,] - pGo[,2,2,]),lSpan,method="pearson") # PLA.

save(lSpan,pGo_drugxval,file="/home/control/jenswa/projects/MPH/MPHstudy/results/stan/without_17_18_25_51_62/M10_osap_pGodrugxval.Rdata")
