# Supplementary material for: Catecholaminergic challenge uncovers distinct Pavlovian and instrumental mechanisms of motivated (in)action
Source: eLife. 2017 May 15;6:e22169. doi: 10.7554/eLife.22169 (PMC5432212; doi:10.7554/eLife.22169)
Supplement: Source code 1. — This zip-file contains source code for (1) deblinding, (2) descriptives & demographics, (3) mood ratings, (4) motivational Go-NoGo task, and a README.txt file with description of the source code and code structure. DOI: http://dx.doi.org/10.7554/eLife.22169.019 [file elife-22169-code1.zip › 4. motivational gonogo task/stan/paramInference.R]

# require(rstan); require(data.table); require(parallel);  require(R.matlab); require(devtools); require(corrgram);  

require(ggplot2); require(boot);require(psych)

# setup directories.
rootdir   <- "/home/control/jenswa/projects/MPH/MPHstudy"
datadir   <- paste(rootdir,"/results",sep="")   
plotdir   <- paste(rootdir,"/plots/stan",sep="")
resultsdir<- paste(datadir,"/stan/without_17_18_25_51_62",sep="") # results without 5 subjects (convergence issues.)


# Create figures of model selection (N=94).
# ---------------------------------------------------------------------.
modelevidence <- array(NaN,9)
# get WAIC of models.
idx <- 1
for(iModel in c(1:8,10)){
  waicfile     = paste(resultsdir,"/M",iModel,"waic_obsData.Rdata",sep="")
  load(waicfile)
  modelevidence[idx] <- modelWAIC$waic$waic
  idx <- idx + 1
}
dat2plot <- data.frame(modelevidence=modelevidence,model = factor(c("M1","M2","M3a","M3b","M4","M5a","M5b","M5c","M7")))
dat2plot$model <- factor(dat2plot$model,levels=dat2plot$model[10-(1:9)])

# Base model selection - figure 3A in manuscript.
ggplot(dat2plot[1:5,],aes(x=model,y=modelevidence-dat2plot$modelevidence[1])) + geom_bar(stat="identity") + coord_flip()+ theme_classic() + theme(axis.title=element_text(size=11),axis.text=element_text(size=9))+labs(title="A. Model selection",y="delta log model evidence (WAIC)",x=" ")  +scale_y_reverse(breaks=c(0,-2000,-4000))
ggsave(filename=paste(plotdir,"/baseModelSelection_n94.eps",sep=""))

# MPH model selection - figure 5A in manuscript.
ggplot(dat2plot[c(6:9),],aes(x=model,y=modelevidence-dat2plot$modelevidence[5])) + geom_bar(stat="identity") + coord_flip()+ theme_classic() + theme(axis.title=element_text(size=11),axis.text=element_text(size=9))+labs(title="A. Model selection",y="delta log model evidence (WAIC)",x=" ")  +scale_y_reverse(breaks=c(0,-500,-1000))+ expand_limits(y=c(-1000,0))
ggsave(filename=paste(plotdir,"/MPHModelSelection_n94.eps",sep=""))


# Repeat for models including all subjects: Create figures of model selection (N=99).
# ---------------------------------------------------------------------.
resultsdir<- paste(datadir,"/stan/allSubs",sep="") 
modelevidence <- array(NaN,10)
# get WAIC of models.
idx <- 1
for(iModel in c(1:10)){
  waicfile     = paste(resultsdir,"/M",iModel,"waic_obsData.Rdata",sep="")
  load(waicfile)
  modelevidence[idx] <- modelWAIC$waic$waic
  idx <- idx + 1
}
dat2plot <- data.frame(modelevidence=modelevidence,model = factor(c("M1","M2","M3a","M3b","M4","M5a","M5b","M5c","M6a","M6b")))
dat2plot$model <- factor(dat2plot$model,levels=dat2plot$model[11-(1:10)])

# Base model selection - figure S2A.
ggplot(dat2plot[1:5,],aes(x=model,y=modelevidence-dat2plot$modelevidence[1])) + geom_bar(stat="identity") + coord_flip()+ theme_classic() + theme(axis.title=element_text(size=11),axis.text=element_text(size=9))+labs(title="A. Model selection: base models",y="delta log model evidence (WAIC)",x=" ")  +scale_y_reverse(breaks=c(0,-2000,-4000))
ggsave(filename=paste(plotdir,"/baseModelSelection_n99.eps",sep=""))

# MPH model selection - figure S2B.
ggplot(dat2plot[c(5:10),],aes(x=model,y=modelevidence-dat2plot$modelevidence[5])) + geom_bar(stat="identity") + coord_flip()+ theme_classic() + theme(axis.title=element_text(size=11),axis.text=element_text(size=9))+labs(title="A. Model selection: MPH models",y="delta log model evidence (WAIC)",x=" ")  +scale_y_reverse(breaks=c(0,-500,-1000))+ expand_limits(y=c(-1000,0))
ggsave(filename=paste(plotdir,"/MPHModelSelection_n99.eps",sep=""))


# Absolute WAIC and parameter estimates in model space - Base models.
# ---------------------------------------------------------------------.
resultsdir<- paste(datadir,"/stan/without_17_18_25_51_62",sep="") # results without 5 subjects (convergence issues.)
tabel3_s4 <- matrix(rep(NaN,35), nrow=7, dimnames=list(c("waic","rho","epsilon","gobias","pi","eps_rewGo","eps_punNoGo"),c("M1","M2","M3a","M3b","M4")))
# absolute WAIC.
for(iModel in c(1:5)){
  waicfile     = paste(resultsdir,"/M",iModel,"waic_obsData.Rdata",sep="")
  load(waicfile)
  tabel3_s4[1,iModel] <- round(modelWAIC$waic$waic)
}
# parameter values in model space (i.e. transformed).
for(iModel in c(1:5)){
  estimatefile = paste(resultsdir,"/M",iModel,"estimates_obsData.Rdata",sep="")
  load(estimatefile)
  # rho.
  tabel3_s4[2,iModel]<- paste(round(median(exp(xbay[,'x1'])),digits=1),"[",round(quantile(exp(xbay[,'x1']),c(.25,.75)),digits=1),"]",sep="")
  # epsilon.
  tabel3_s4[3,iModel]<- paste(round(median(inv.logit(xbay[,'x2'])),digits=1),"[",round(quantile(inv.logit(xbay[,'x2']),c(.25,.75)),digits=1),"]",sep="")
  # go bias.
  if (iModel>1) { 
    tabel3_s4[4,iModel]<- paste(round(median(xbay[,'x3']),digits=1),"[",round(quantile(xbay[,'x3'],c(.25,.75)),digits=1),"]",sep="")
  }
  # pi.
  if (iModel %in% c(3,5)) { 
    tabel3_s4[5,iModel]<- paste(round(median(xbay[,'x4']),digits=1),"[",round(quantile(xbay[,'x4'],c(.25,.75)),digits=1),"]",sep="")
  }
  # epsilon for rewarded Go.
  if (iModel==4) {
    tabel3_s4[6,iModel]<- paste(round(median(2*inv.logit(xbay[,'x2']) - inv.logit(xbay[,'x2']-xbay[,'x4'])),digits=1),"[",round(quantile(inv.logit(xbay[,'x2']+xbay[,'x4']),c(.25,.75)),digits=1),"]",sep="")
    # epsilon for punished nogo.
    tabel3_s4[7,iModel]<- paste(round(median(inv.logit(xbay[,'x2']-xbay[,'x4'])),digits=2),"[",round(quantile(inv.logit(xbay[,'x2']-xbay[,'x4']),c(.25,.75)),digits=1),"]",sep="")
  }
  if (iModel==5) {
    tabel3_s4[6,iModel]<- paste(round(median(2*inv.logit(xbay[,'x2']) - inv.logit(xbay[,'x2']-xbay[,'x5'])),digits=1),"[",round(quantile(inv.logit(xbay[,'x2']+xbay[,'x5']),c(.25,.75)),digits=1),"]",sep="")
    # epsilon for punished nogo.
    tabel3_s4[7,iModel]<- paste(round(median(inv.logit(xbay[,'x2']-xbay[,'x5'])),digits=2),"[",round(quantile(inv.logit(xbay[,'x2']-xbay[,'x5']),c(.25,.75)),digits=1),"]",sep="")
  }
}
write.csv(tabel3_s4,file=paste(resultsdir,"/tabel3_s4.csv",sep=""))
  

# Absolute WAIC and parameter estimates in model space - MPH models.
# ---------------------------------------------------------------------.
tabel5_s3 <- matrix(rep(NaN,44), nrow=11, dimnames=list(c("waic","rho","epsilon","gobias","pi_PLA","pi_MPH","eps_rewGo_PLA","eps_rewGo_MPHselective","eps_rewGo_MPHdiffuse","eps_punNoGo_PLA","eps_punNoGo_MPH"),c("M5a","M5b","M5c","M6")))
idx = 1
for(iModel in c(6:8,10)){
  # absolute WAIC.
  waicfile     = paste(resultsdir,"/M",iModel,"waic_obsData.Rdata",sep="")
  load(waicfile)
  tabel5_s3[1,idx] <- round(modelWAIC$waic$waic)
  # parameters in model space.
  estimatefile = paste(resultsdir,"/M",iModel,"estimates_obsData.Rdata",sep="")
  load(estimatefile)
  # rho.
  tabel5_s3[2,idx]<- paste(round(median(exp(xbay[,'x1'])),digits=1),"[",round(quantile(exp(xbay[,'x1']),c(.25,.75)),digits=1),"]",sep="")
  # epsilon.
  tabel5_s3[3,idx]<- paste(round(median(inv.logit(xbay[,'x2'])),digits=1),"[",round(quantile(inv.logit(xbay[,'x2']),c(.25,.75)),digits=1),"]",sep="")
  # go bias.
  tabel5_s3[4,idx]<- paste(round(median(xbay[,'x3']),digits=1),"[",round(quantile(xbay[,'x3'],c(.25,.75)),digits=1),"]",sep="")
 # pi.
 tabel5_s3[5,idx]<- paste(round(median(xbay[,'x4']),digits=1),"[",round(quantile(xbay[,'x4'],c(.25,.75)),digits=1),"]",sep="")
  # epsilon for rewarded Go.
  tabel5_s3[7,idx]<- paste(round(median(2*inv.logit(xbay[,'x2']) - inv.logit(xbay[,'x2']-xbay[,'x5'])),digits=1),"[",round(quantile(inv.logit(xbay[,'x2']+xbay[,'x5']),c(.25,.75)),digits=1),"]",sep="")
    # epsilon for punished nogo.
    tabel5_s3[10,idx]<- paste(round(median(inv.logit(xbay[,'x2']-xbay[,'x5'])),digits=2),"[",round(quantile(inv.logit(xbay[,'x2']-xbay[,'x5']),c(.25,.75)),digits=1),"]",sep="")
# pi_MPH.
  if (iModel %in% c(6,10)){
    tabel5_s3[6,idx]<- paste(round(median(xbay[,'x4']+xbay[,'x6']),digits=1),"[",round(quantile(xbay[,'x4']+xbay[,'x6'],c(.25,.75)),digits=1),"]",sep="")
  }
  if (iModel == 7){
    # epsilon for rewarded Go under MPH.
  tabel5_s3[8,idx]<- paste(round(median(2*inv.logit(xbay[,'x2']) - inv.logit(xbay[,'x2']-xbay[,'x5']-xbay[,'x6'])),digits=1),"[",round(quantile(inv.logit(xbay[,'x2']+xbay[,'x5']+xbay[,'x6']),c(.25,.75)),digits=1),"]",sep="")
  # epsilon for punished nogo under MPH.
  tabel5_s3[11,idx]<- paste(round(median(inv.logit(xbay[,'x2']-xbay[,'x5']-xbay[,'x6'])),digits=2),"[",round(quantile(inv.logit(xbay[,'x2']-xbay[,'x5']-xbay[,'x6']),c(.25,.75)),digits=1),"]",sep="")
  }
  # diffuse learning bias under MPH.
  if (iModel==8){
    tabel5_s3[9,idx]<- paste(round(median(inv.logit(xbay[,'x6'])),digits=3),"[",round(quantile(inv.logit(xbay[,'x6']),c(.25,.75)),digits=3),"]",sep="")
  } else if (iModel == 10){
    tabel5_s3[9,idx]<- paste(round(median(inv.logit(xbay[,'x7'])),digits=3),"[",round(quantile(inv.logit(xbay[,'x7']),c(.25,.75)),digits=3),"]",sep="")
  }
  idx = idx+1
}
tabel5_s3
write.csv(tabel5_s3,file=paste(resultsdir,"/tabel5_s3.csv",sep=""))


# untransformed parameters subject-level / group-level / confidence.
for(iModel in c(1:10)){
  # subject-level parameters.
  estimatefile = paste(resultsdir,"/M",iModel,"estimates_obsData.Rdata",sep="")
  print(iModel)
  load(estimatefile)
  options(digits=1)
  print("mean subject level parameters:"); print(apply(xbay, 2, mean)) # mean 
  print("SD:"); print(apply(xbay, 2, sd))# standard deviation 
  # group-level parameters.      
  posteriorsfile = paste(resultsdir,"/M",iModel,"posteriors_obsData.Rdata",sep="")
  load(posteriorsfile)
  print("mean group-level parameters:"); print(apply(posteriors, 2, mean)) # mean 
  print("SD:"); print(apply(posteriors, 2, sd))# standard deviation 
  print(apply(posteriors,2,function(x){sum(x>0)/length(x)*100})) # in percentage.  
}

# retrieve Listening Span (Working memory).
lSpan = read.csv("/home/control/jenswa/projects/MPH/MPHstudy/results/MPH4mixedmodelR.csv",header=TRUE)
sID = lSpan$sID[lSpan$inclusions==TRUE]
inclusions = lSpan$inclusions[lSpan$inclusions==TRUE]
lSpan = lSpan$lSpan[lSpan$inclusions==TRUE]
inclusions[sID %in% c(17,18,25,51,62)] = FALSE
lSpan = lSpan[inclusions==TRUE]
length(lSpan)/640
lSpan = lSpan[seq(1,(93*640)+1,640)]
lSpan = scale(lSpan)[,1]

# get correlations between parameters and WM.
for(iModel in c(1:10)){
  estimatefile = paste(resultsdir,"/M",iModel,"estimates_obsData.Rdata",sep="")
  print(iModel)
  load(estimatefile)
  print(apply(xbay,2,function(y){cor.test(x=lSpan,y=y)}))  
}

# correlation learning rate and feedback sensitivity.
resultsdir<- paste(datadir,"/stan",sep="") 
iModel=5
estimatefile = paste(resultsdir,"/M",iModel,"estimates_obsData.Rdata",sep="")
print(iModel); load(estimatefile)
print(cor.test(x=xbay[,x1],y=xbay[,x2])  )}

# export estimates for plotting in matlab.
estimatefile = paste(resultsdir,"/M5estimates_obsData.Rdata",sep="")
load(estimatefile)
write.csv(xbay[,x4],file=paste(resultsdir,"/M5_pi.csv",sep=""))
write.csv(xbay[,x5],file=paste(resultsdir,"/M5_kappa.csv",sep=""))
estimatefile = paste(resultsdir,"/M10estimates_obsData.Rdata",sep="")
load(estimatefile)
write.csv(xbay[,x6],file=paste(resultsdir,"/M10_MPHpi.csv",sep=""))
write.csv(xbay[,x7],file=paste(resultsdir,"/M10_MPHkappa.csv",sep=""))
