# Supplementary material for: Catecholaminergic challenge uncovers distinct Pavlovian and instrumental mechanisms of motivated (in)action
Source: eLife. 2017 May 15;6:e22169. doi: 10.7554/eLife.22169 (PMC5432212; doi:10.7554/eLife.22169)
Supplement: Source code 1. — This zip-file contains source code for (1) deblinding, (2) descriptives & demographics, (3) mood ratings, (4) motivational Go-NoGo task, and a README.txt file with description of the source code and code structure. DOI: http://dx.doi.org/10.7554/eLife.22169.019 [file elife-22169-code1.zip › 4. motivational gonogo task/stan/prepObs4stan.R]

prepObs4stan <- function(obs4stanfile,rawfile) {
  
  # SID 5 and 70 had trouble swallowing the capsule.
  # sID 14, 21, 56, and 65 dropped out.
  # sID 41 made 13/2% Go responses on day 1/2, therefore data is discarded.
  sub2exclude <- c(5,14,21,41,56,65,70)
  
  # ALTERNATIVE: LOAD OBSERVED DATA.
  # ============================================================================.
  E         <- readMat(rawfile) # MPH Go/NoGo data.
  ya        <- E$ya # actual action that was performed, 0 = nogo, 1 = go-left, 2 = go-right.
  ya        <- ifelse(ya == 0, 3, ya) # recode: 1 = go-left, 2 = go-right, 3 = nogo.
  ab        <- ifelse(ya == 3, 2, 1) # recode for indexing: go = 1, nogo = 2.
  sb        <- E$s # stimulus sequence.
  rb        <- E$r # experienced outcome on each trial, {-1, 0, 1}.
  rewb      <- E$rew # cue-valence, 1 = win-cue, 0 = avoid-cue.
  rewb      <- ifelse(rewb == 1, 1, 2) # recode avoid-cue as 2 for indexing.
  
  # remove subjects that should be excluded.
  idx = rep(T,nrow(ya))
  idx[sub2exclude] = F
  ya        <- ya[idx,]
  ab        <- ab[idx,]
  sb        <- sb[idx,]
  rb        <- rb[idx,]
  rewb      <- rewb[idx,]
  
  # replace NA with neutral outcome and NoGo?
  rb        <- ifelse(is.na(rb), 0, rb)
  ya        <- ifelse(is.na(ya), 3, ya)
  ab        <- ifelse(is.na(ab), 2, ab)
    
  nTrial    <- E$N[1,1] # number of trials
  nSub      <- E$Nsub[1,1] - length(sub2exclude) # number of subjects.
  nResp     <- 3 # response options - missing in file.
  nStim     <- 16 # number of cues - missing in file.
  nData     <- nSub * nTrial
  
  # Generate one long action vector to vectorise for Stan (doesn't work with matrix).
  yax       <- t(matrix(t(ya),nrow=nData))
  
  # structure all data in a list for stan, where yax is one vector, ya/a/sb/rb/rew are matrix of nSub x nTrial.
  dList <- list(ya=ya, yax=yax[1,], a=ab, s=sb, r=rb, rew=rewb, nTrial=nTrial, nSub=nSub, nData=nData, nResp=nResp, nStim=nStim)
  
  save(dList, file=obs4stanfile)
  
} # end prepObs4stan.
