# Supplementary material for: Catecholaminergic challenge uncovers distinct Pavlovian and instrumental mechanisms of motivated (in)action
Source: eLife. 2017 May 15;6:e22169. doi: 10.7554/eLife.22169 (PMC5432212; doi:10.7554/eLife.22169)
Supplement: Source code 1. — This zip-file contains source code for (1) deblinding, (2) descriptives & demographics, (3) mood ratings, (4) motivational Go-NoGo task, and a README.txt file with description of the source code and code structure. DOI: http://dx.doi.org/10.7554/eLife.22169.019 [file elife-22169-code1.zip › README.txt]

1. DEBLINDING.
-----------------------------------
1.1 MPHdeblinding.m
	- Encodes the deblinding scheme as provided by the pharmacy in pdf 
	(see AKF2049 randomisatielijst_DEBLIND.pdf for original copy).
	Note that sID106 received the day 2 capsule of sID14 and sID21 (both
	dropped out after day 1).


2. DESCRIPTIVES & DEMOGRAPHICS.
-----------------------------------
2.1 MPHdescriptives.m
	- Function that processes raw subject data (e.g. questionnaires, 
	neuropsychological tests, demographics)
	- Uses NLVraw2deviation.m as subfunction to transform raw NLV scores  
	to deviation IQ scores.

2.2 MPHgroupdifferences.m
	- Function that assesses group differences (i.e. subjects that 
	received MPH on day 1 vs. day 1) on questionnaires, neuropsychological
	tests, demographics and modd ratings.


3. MOOD RATINGS.
-----------------------------------
3.1 MPHmr.m
	- Function that reads out mood ratings and exports to SPSS.

3.2 MPHmr.sps
	- Statistical analysis of mood ratings.


4. MOTIVATIONAL GONOGO TASK.
-----------------------------------
4.1 MPHpav_prepR.m
	- Function that retrieves task data and prepares data format for 
	i) mixed models in R (glmer), and ii) computational modelling in R
	(Rstan).
	- Uses mycsvwrite.m as subfunction to write matlab data to csv file.

4.2 MPHpav_mixedmodels.R
	- Function that runs the mixed models using (g)lmer in R.
 	- Uses simpef.R as subfunction to compute simple effect of an 
	interaction.
	
4.3 runModelBash.sh
	- Function to run model fitting in RStan on high performance cluster
	by calling the MPHpav_stan.R script.

4.4 MPHpav_stan.R
	- Main function to run model fitting procedure. At top of script the 
	model to estimate needs to be specified.
	- Uses prepObs4stan.R to prepare data formatting for use in Rstan.
	- Uses models4stan.R for model specifications.
	- Uses fitmodel.R for actual model fitting procedure. In this function
	number of samples were increased after non-convergence and subjects 
	(N=5) are excluded for whom Rhat>1.1 remained in any of the models.
	- Uses extractEstimates.R to extract subject-level parameter estimates.
	- Uses plotFits.R to plots posterior distribution and parameter 
	correlations.
	- Uses getWAIC.R and waic.R to compute WAIC for model comparison.

4.5 checkRhat.R
	- Function used to check Rhat (i.e. model convergence) after fitting.

4.6 extractPosteriors.R
	- Function to extract group-level posterior estimates.

4.7 paramInference.R
	- Function for model comparison and parameter inference. Creates 
	Figure3A, 5A, s2AB, 3-s4, 5-s3, Table S2-4.

4.8 M*_simulation_samples.R & M*_osap_samples.R
	- Functions for posterior predictive model simulations and one-step-ahead 
	predictions.

4.9 MPHpav_figures.m
	- Function to creates Figure 2EF, 2-s1, 3B,D, 3-s1,2, 4A, 5-s1, and S3-4.
	- Uses boundedline.m as subfunction to create lineplots with errorbar.
	- Uses mycsvwrite.m as subfunction to write matlab data to csv file 
	for plotting in R.

4.10 MPHpav_figures.R
	- Function to create Figure 3C, 3-s3, 4BC, 4-s1, 5BCD, 5-s2, S1, and S2CDEF

4.11 rebuttal_simulations_fbsensitivity.m
	- Function to simulate effects of independent reward/punishment sensitivity
	(see rebuttal comment 4)
